# Supplementary material for: Killer-like receptors and GPR56 progressive expression defines cytokine production of human CD4+ memory T cells
Source: Nat Commun. 2019 May 22;10:2263. doi: 10.1038/s41467-019-10018-1 (PMC6531457; doi:10.1038/s41467-019-10018-1)
Supplement: Supplementary file 3 — Source Data [file 41467_2019_10018_MOESM3_ESM.xlsx]

## Sheet: Figure 1c_d_original_data_set
Figure 1 c	cell	group	subset	S1PR5	NKG7	ADRB2	CMKLR1	PTGDR	NMUR1	GPR114	LAIR2	CADM1	KLRF1	CD300A	KLRG1	KLRB1	SELL	CD45RA	FOXP3	EOMES	GATA3	RORC	CX3CR1	APOBEC3H	GPR56
	1	HC-B	Treg	0	0	0	0	0	0	0	0	0	0	0	0	0	2.65809	0	0.977447	0	2.58568	0	0	0	0
	2	HC-B	Treg	0	0	0	0	0	0	0	0	0	0	0	0	0	3.18513	0	3.71652	0	0.492464	0	0	0	0
	3	HC-B	Treg	0	0	0	0	0	0	0	0	0	0	0	0	0	0	0	0	0	3.19964	0	0	0	0
	4	HC-B	Treg	0	0	0	0	0	0	0	0	0	0	0	0	0	0	0	0	0	3.20779	0	0	0	0
	5	HC-B	Treg	0	0	0	0	0	0	0	0	1.68273	0	0	0	0	0.596223	0	5.62613	0	1.78438	0	0	0	0
	6	HC-B	Treg	0	0	0	0	0	0	0	0	0	0	0	0	0	1.86917	0	5.20524	0	0.945029	0	0	0	0
	7	HC-B	Treg	0	0	0	0	0	0	0	0	0	0	0	0	0	1.75029	0	3.79576	0	3.66761	0	0	0	0
	8	HC-B	Treg	0	0	0	0	0	0	0	0	0	0	1.54375	0	0.826479	0	0	0	0	3.67021	0	0	0	0
	9	HC-B	Treg	0	0	0.7452	0	0	0	0	0	0	0	0	0	0	0	0	6.67811	0	5.1491	0	0	0	0
	10	HC-B	Treg	0	0	0	0	0	0	0	0	0	0	0	0	0	1.44069	0	0	0	0	0	0	0	0
	11	HC-B	Treg	0	0	0.135476	0	0	0	0	0	0	0	0	0	0	3.47694	0	3.3927	0	5.08069	0	0	0	0
	12	HC-B	Treg	0	0	0	0	0	0	0	0	0	0	0	0	0	1.58197	0	2.77372	0	1.83367	0	0	0	0
	13	HC-B	Treg	0	0	0	0	0	0	0	0	0	0	0	0	0	2.04351	0	4.41264	0	0.809347	0	0	0	0
	14	HC-B	Treg	0	0	0	0	0	0	0	0	0	0	0	0	0	2.49316	0	0	0	2.16329	0	0	0	0
	15	HC-B	Treg	0	0	0	0	0	0	0	0	0	0	0	0	0	0.518918	0	4.36787	0	3.26469	0	0	0	0
	16	HC-B	Treg	0	0	0	0	0	0	0	0	0	0	0	0	1.18648	0	0	2.53645	0	5.21954	0	0	0	0
	17	HC-B	Treg	0	0	0	0	0	0	0	0	0	0	0	0	0	0.554951	0	4.96403	0	1.84837	0	0	0	0
	18	HC-B	Treg	0	0	0	0	0	0	1.31957	0	0	0	0	0	0	1.78987	0	4.60269	0	0	0	0	0	0
	19	HC-B	Treg	0	0	0	0	0	0	0	0.540541	0	0	0	0	0	1.91234	0	1.54067	0	1.12203	0	0	0	0
	20	HC-B	Treg	0	0	0	0	0	0	0	0	0	0	0	0	0	1.39548	0	4.00818	0	0.643352	0	0	0	0
	21	HC-B	Treg	0	0	0	0	0	0	0	0	0	0	0	0	0	0	0	0	0	1.1665	0	0	0	0
	22	HC-B	Treg	0	0	0	0	0	0	0	0	0	0	0	0	0	0.699762	0	4.22836	0	1.43672	0	0	0	0
	23	HC-B	Treg	0	0	0	0	0	0	0	0	0.628409	0	0	0	0	1.78245	0	3.56222	0	1.49859	0	0	0	0
	24	HC-B	Treg	0	0	0	0	0	0	0	2.9414	0	0	1.94515	0	2.32372	2.61827	0	0.894255	0	1.9728	0	0	0	0
	25	HC-B	Treg	0	0	0	0	0	0	0	0	1.60879	0	0	0	0	1.23376	0	0	0	1.63763	0	0	0	0
	26	HC-B	Treg	0	0	0	0	0	0	0	0	0	0	0	0	0	0	0	2.37813	0	3.31225	0	0	0	0
	27	HC-B	Treg	0	0	0	0	0	0	0	0	0	0	0	0	0	0	0	0.0699417	0	1.4858	0	0	0	0
	28	HC-B	Treg	0	0	0	0	0	0	1.36412	0	0	0	0	0	0	0	0	0	0	0	0	0	0	0
	29	HC-B	Treg	0	0	0.40986	0	0	0	0	0	0	0	0	0	0	2.42592	1.04859	4.7024	0	1.58844	0	0	0	0
	30	HC-B	Treg	0	0	0	0	0	0	0	0	0	0	0	0	0	1.81931	0	3.16592	0	0	0	0	0	0
	31	HC-B	Treg	0	0	0	0	0	0	0.408728	0	0	0	1.13549	0	3.39533	1.78891	0	0	0	2.79245	2.95713	0	0	0
	32	HC-B	Treg	0	0	0	0	0	0	0	0	0	0	0	0	0	2.5082	0	3.0313	0	0	0	0	0	0
	33	HC-B	CM	0	0	0	0	0	0	0	0	0	0	0.32139	0	1.74716	4.56736	0	0	0	0	0	0	0	0
	34	HC-B	CM	0	0	0	0	3.88921	0	0	0	0	0	0.708724	0	1.49765	0	0	0	0	0	0	0	0	0
	35	HC-B	CM	0	0	0	0	0	0	0	0	0	0	0.498807	0	1.75692	1.18316	0	0	0	2.68378	0	0	0	0
	36	HC-B	CM	0	0	0	0	0	0	0	1.86761	0	0	0	0	0	0	0	0	0	2.54921	0	0	0	0
	37	HC-B	CM	0	0	0	0	0	0	0	0	0	0	1.66244	0	0.485449	0	0	0	0	0	0	0	0	0
	38	HC-B	CM	0	0	0	0	0	0	0	0	0	0	0	0	0	0	0	0	0	0	0	0	0	0
	39	HC-B	CM	0	0	0	0	0	0	0	0	0	0	0	0	0	2.26294	0	0	0	1.31949	0	0	0	0
	40	HC-B	CM	0	0	0	0	0	0	0	0	0	0	0.543173	0	2.02132	0	0	0	0	0	0	0	0	0
	41	HC-B	CM	0	0	0	0	0	0	0	0	0	0	0	0	0	0.780665	0	0	0	4.00557	1.36327	0	0	0
	42	HC-B	CM	0	0	0	0	3.48165	0	0	0	0	0	1.66453	0	0.149686	0	0	0	0	2.43886	0	0	0	0
	43	HC-B	CM	0	0	0	0	0	0	0	0	0	0	0	0	2.10149	0.647781	0	0	0	1.30041	0	0	0	0
	44	HC-B	CM	0	0	0	0	0	0	0	0	0	0	0	0.528312	0	3.38544	0	0	0	1.95753	0	0	0	0
	45	HC-B	CM	0	0	0	0	0	0	0	0	0	0	1.25098	0	4.00248	0	0	0	0	0	0	0	0	0
	46	HC-B	CM	0	0	0	0	3.44732	0	0	0	0	0	0	0	2.24908	0	0	0	0	0	2.22986	0	0	0
	47	HC-B	CM	0	0	0	0	0	0	0	0	0	0	0.205004	0	1.51534	0	0	0	0	3.48325	0	0	0	0
	48	HC-B	CM	0	0	0	0	0	0	0	0	0	0	2.17342	2.36528	0.642054	1.58053	0	0	0	2.62694	0	0	0	0
	49	HC-B	CM	0	0	0	0	0	0	0	0	0	0	0	0	2.6987	1.9759	0	0	0	3.21855	0	0	0	0
	50	HC-B	CM	0	0	0	0	0	0	0	2.67765	0	0	1.15457	0	2.78568	0	0	0	0	1.49196	0	0	0	0
	51	HC-B	CM	0	0	0	0	0	0	0	2.2979	0	0	0	0	0	2.1178	0	0	0	0	0	0	0	0
	52	HC-B	CM	0	0	0	0	0	0	0	0.344933	0	0	0	0	2.92553	0	0	0	0	0	2.75361	0	0	0
	53	HC-B	CM	0	0	0	0	0	0	0	0	0	0	2.01129	0	2.92414	3.64454	0	0	0	0.255448	0	0	0	0
	54	HC-B	CM	0	0	0	0	0	0	0	0	0	0	0.697544	0	0	2.05595	0	0	0	2.03028	0	0	0	0
	55	HC-B	CM	0	0	0	0	0	0	0	0	0	0	0	0	0	1.4042	0	0	0	0.823562	0	0	0	0
	56	HC-B	CM	0	0	0	0	0	0	1.68728	0	0	0	0	0	0	1.49351	0	0	0	0.942275	0	0	0	0
	57	HC-B	CM	0	0	0	0	0	0	1.12354	0	0	0	2.44127	1.02866	2.60959	2.71328	0	0	0	2.3394	0.0993296	0	1.17245	0
	58	HC-B	CM	0	0	0	0	3.37337	0	2.52995	0	0	0	0.407644	0	2.03373	2.50018	0	0	0	3.01028	0	0	0	0
	59	HC-B	CM	0	0	0	0	2.0828	0	0	0	0	0	0.432817	0	1.60017	1.92339	0	0	0	1.93231	0	0	0	0
	60	HC-B	CM	0	0	0	0	0	0	0	0	0	0	0	0	2.98417	0	0	0	0	2.56675	0	0	0	0
	61	HC-B	CM	0	0	0	0	0	0	0	0	0	0	0	0	1.92163	2.19417	0	0	0	0	0	0	0	0
	62	HC-B	CM	0	0	0	0	0	0	0	0	0	0	1.83836	0	1.15202	2.02093	0	0	0	3.19811	0	0	0	0
	63	HC-B	CM	0	0	0	0	0	0	0	0	0	0	0.86409	0.691582	0.144558	0	0	0	0	0	0	0	0	0
	64	HC-B	CM	0	0	0	0	0	0	0	0	0	0	0	0	3.12607	0	0	0	0	0	1.21329	0	0	0
	65	HC-B	CM	0	0	0	0	0	0	0	0	3.41949	0	0	0	3.55205	1.49028	0	0	0	1.1523	3.97319	0	0	0
	66	HC-B	CM	0	0	0	0	0	0	0	0	0	0	1.47343	0	1.36913	2.72645	0	0	0	2.15957	0	0	0	0
	67	HC-B	CM	0	0	0	0	0	2.42977	0	2.23383	0	0	0	0	1.68894	3.28521	0	0	0	2.26428	0	0	0	0
	68	HC-B	CM	0	0	0	0	0	0	0	0.585819	0	0	0.659156	0	0	2.10094	0	0	0	0.659178	0	0	0	0
	69	HC-B	CM	0	0	0.0723143	0	0	0	0	0	0	0	0	0	0	0	0	0	0	1.30642	0	0	0	0
	70	HC-B	CM	0	0	0	0	0	0	0	0	0	0	1.45209	0	2.81166	0.429834	0	0	0	2.00758	0	0	2.29265	0
	71	HC-B	CM	0	0	0	0	0	0	0	0	0	0	2.59434	0	0	1.6044	0	1.91786	0	0.576709	0	0	0	0
	72	HC-B	CM	0	0	0	0	0	0	0	0	0	0	1.54125	0	2.50346	0	0	0	0	1.79576	4.09449	0	0	0
	73	HC-B	CM	0	0	0	0	0	0	0	0	0	0	0	0	0	4.46254	0	3.09831	0	0	0	0	0	0
	74	HC-B	CM	0	0	0	0	0	0	0	0	0	0	2.13092	0	2.40263	0	0	0	0	0.289658	0	0	0	0
	75	HC-B	CM	0	0	0	0	0	0	0	0	0	0	1.14227	0	4.21701	1.5217	0	0	4.31448	3.02886	0	0	0	0
	76	HC-B	CM	0	0	0	0	0	0	0	0	0	0	0	0	0	2.46673	0	0	0	0.798037	0	0	0	0
	77	HC-B	CM	0	0	0	0	0	0	0	2.78795	0	0	0	0	1.16255	0.969468	0	0	0	0.0738951	0	0	0	0
	78	HC-B	CM	0	0	0	0	0	0	0	0	0	0	0	0	3.12079	3.18425	0	0	0	1.30016	0	0	0	0
	79	HC-B	CM	0	0	0	0	0	0	0	0	0	0	0	0	1.04453	3.31055	0	0	0	0.250662	0	0	0	0
	80	HC-B	CM	0	0	0	0	0	0	0	0	0	0	3.5381	0	3.21394	0	0	0	0	3.48054	0	0	0	0
	81	HC-B	CM	0	0	0	0	0	0	0	0	0	0	0.21096	0	4.93289	0	0	0	0	0	2.64853	0	0	0
	82	HC-B	CM	0	0	0	0	0	0	0	0	0	0	0.998844	0	1.16544	1.89692	0	0	0	2.6657	0	0	0	0
	83	HC-B	CM	0	0	0	0	0	0	0	0	0	0	3.07675	0	0	1.24879	0	0	0	2.96455	0	0	0	0
	84	HC-B	CM	0	0	0	0	0	0	0	0	0	0	0	0	0	2.47754	0	0	0	3.19202	0	0	0	0
	85	HC-B	CM	0	0	0	0	0	0	0	0	0	0	0	0	2.76084	0	0	0	0	3.61972	0	0	0	0
	86	HC-B	CM	0	0	0	0	0	0	0	0	0	0	0	0	4.07231	2.11808	0	0	0	2.97284	0	0	0	0
	87	HC-B	CM	0	0	0	0	0	0	0	0	0	0	1.05645	1.02862	0	0.629144	0	0	3.02578	2.53694	0	0	0	0
	88	HC-B	CM	0	0	0	0	0	0	0	0	0	0	3.10952	0	0	0.919798	0	0	0	0	0	0	1.38466	0
	89	HC-B	CM	0	0	0	0	0	0	0	0	0	0	0	0	2.6748	3.00147	0	0	0	1.7389	0	0	0	0
	90	HC-B	CM	0	0	0	0	0	0	0	0	0	0	0.154435	0	0	1.99042	0	0	0	0	1.25148	0	0	0
	91	HC-B	CM	0	0	0	0	0	0	0	0	0	0	2.19197	0	0	3.95189	0	0	0	4.72293	0	0	0	0
	92	HC-B	CM	0	0	0	0	0	0	0	0	0	0	1.14592	0	0	3.1305	0	0	0	2.14841	0	0	0	0
	93	HC-B	CM	0	0	0	0	0	0	0	0	2.6694	0	0	0	0	1.60578	0	0	0	4.45404	0	0	0	0
	94	HC-B	CM	0	0	0	0	0	0	0	0	0	0	1.383	0.472972	2.99478	2.66491	0	0	2.26262	1.59028	0	0	1.68984	0
	95	HC-B	CM	0	0	0	0	0	0	0	0	0	0	0	0	0	0	0	0	0	0	0	0	0	0
	96	HC-B	CM	0	0	0	0	0	0	0	0	0	0	0	0	3.10007	0	0	0	0	1.30033	0	0	0	0
	97	HC-B	CM	0	0	0	0	0	0	0	0	0	0	0.174627	0.0421345	3.81516	3.99752	0	0	0	4.23232	0	0	0	0
	98	HC-B	CM	0	0	0	0	0	0	1.93793	2.29862	0	0	2.59624	0.981791	0	3.77211	0	0	1.65622	4.08532	0	0	0	0
	99	HC-B	CM	0	0	0	0	0	0	0	0.511185	0	0	1.95344	0	0	0	0	0	0	1.65928	0	0	0	0
	100	HC-B	CM	0	0	0	0	0	0	0	0	0	0	1.74049	0	0	3.03018	0	0	0	3.38609	0	0	0	0
	101	HC-B	CM	0	0	0	0	0	0	0	0	0	0	0	0	4.41426	3.83414	0	0	0	5.25295	2.38519	0	0	0
	102	HC-B	CM	0	0	0	0	0	0	0	0	0	0	1.83447	0	2.38115	1.79002	0	0	0	2.69918	0	0	0	0
	103	HC-B	EM	0	2.01368	0	0.932016	0.582642	1.94222	0	0	0	0	0	0.674445	0	0	0.142047	0	0	0.747416	0	4.27649	0	4.48284
	104	HC-B	EM	0	3.75989	0	1.62019	4.38868	0	0	0	0	2.57078	2.88193	1.08493	0	0.919614	0	0	1.15875	0	0	0	0	5.07272
	105	HC-B	EM	0	1.81175	0.980568	1.43286	2.80282	0	0	0	0	0	0	1.64358	0	0	0	0	0	3.35523	0	3.86467	0	2.90287
	106	HC-B	EM	0	3.63502	0.670314	3.34936	0	0	0	0	3.55681	0	0	0	0	0	0.0154946	0	0	3.37665	0	0	0	4.84551
	107	HC-B	EM	0	3.94758	0.829454	0	3.26894	0	0	0	0	0	3.66582	0.145743	0	3.28727	0	0	0	0	0	3.27766	0	0
	108	HC-B	EM	0	0.523391	0	0	0	0	0	0	0	0	0	2.13038	0	1.68204	0.615419	0	4.30339	2.20689	0	0	0	0
	109	HC-B	EM	0	2.65596	0	0.381351	0	0	0	0	3.55891	0	2.1339	0.685562	0.643564	1.31763	0	0	0	2.08588	0	3.00913	0	1.97559
	110	HC-B	EM	0	4.3724	0.47494	0	0	0	0	0	0	0	3.17267	2.37975	0	0	0	0	0	3.53754	0	4.67729	0	4.59271
	111	HC-B	EM	0	4.0906	0	2.45471	0	0	0	2.80871	0	0	2.49379	0	0	0	0	0	0	5.01717	0	2.8872	0	2.4131
	112	HC-B	EM	0	3.93003	0	0	0	0	0	0	0	0	1.05897	0	0	0	0	0	4.93765	0	0	2.98127	0	0
	113	HC-B	EM	0	4.05292	0	3.33737	3.04698	0	0	0	0	0	3.00001	0	0	0	0	0	0	2.3283	0	3.4094	0	5.4498
	114	HC-B	EM	0	5.35201	0	0	0	0	0	0	0	0	0	0.481516	0	2.25608	0.452484	0	5.71516	3.43218	0	7.92843	4.56774	0
	115	HC-B	EM	0	3.54424	0	1.87147	0	0	1.4794	0	4.11083	0	3.83659	0	0	0	0	0	0	1.5982	0	3.11355	0	4.33828
	116	HC-B	EM	0	2.25901	0	0	0	0	0	0	0	0	0.464077	1.79066	0	0	0	0	2.0864	1.51955	0	0	0	5.12217
	117	HC-B	EM	0	2.28111	0.123618	0	0	0	0	0	0	0	1.36416	0.372951	0	0	0	0	0	2.14106	0	0	0	0
	118	HC-B	EM	0	4.8325	0	0	0	0	0	0	0	0.998528	3.4051	0	0	0.950556	0	0	3.62746	3.41525	0	4.29144	4.62985	0
	119	HC-B	EM	0	2.93073	0	0	0	0	0	0	0	2.21605	3.36004	2.10253	0	0	0	0	0	2.47407	0	0	0	0
	120	HC-B	EM	0	0	0	0	0	0	0	0	0	0	3.46145	0	0	0	0	0	1.98664	0	0	2.16275	0	4.53478
	121	HC-B	EM	0	2.8775	0.255007	0	0	0	0	0	0	0	1.03363	1.33112	1.88203	0	0	0	0	0.564596	0	4.09696	2.48235	4.84997
	122	HC-B	EM	0	2.36993	0	3.14423	0	0	0	0	0	0	2.6577	0.126055	0	0.722702	0	0	3.81881	2.33425	0	4.0627	0	2.87921
	123	HC-B	EM	0	1.9901	0	0	0	0	0	0	0	1.6885	1.7025	0	0	0	0	0	0	1.60236	0	2.82914	0	3.93562
	124	HC-B	EM	0	3.78801	0	0	4.06324	0	0	0	0	3.6957	3.20404	2.17185	0	1.2605	0	0	2.93862	2.08648	0	5.55727	0	3.48187
	125	HC-B	EM	0	1.85202	0	0	0	0	1.22555	0	1.09585	0	2.39232	0	0	1.80474	1.05096	0	4.7437	0	0	0	0	2.35811
	126	HC-B	EM	0	2.78605	0	0	0	0	1.57044	0	0	0	3.47331	0	2.33625	0	0	0	5.22386	0	0	5.10452	0	0
	127	HC-B	EM	0	4.74004	0.23321	0	0	0	0	0	2.51444	0	3.42481	2.13201	0	0	1.34816	0	4.06082	3.53688	0	4.55688	0	4.17164
	128	HC-B	EM	0	4.30699	0	0	0	0	1.87746	0	0	0	1.9562	0.454741	0	3.88573	1.20822	0	0	2.64923	0	3.5377	1.56305	0
	129	HC-B	EM	0	2.69058	0	0	0	0	0	0	0	0	1.15551	0	0	0.933309	0	0	0	2.51623	0	0	0	0
	130	HC-B	EM	0	3.04293	0	0	0	0	0	0	1.96666	0	4.17183	0	0	0	0	0	3.08149	3.16215	0	4.95632	0	6.13007
	131	HC-B	EM	0	4.2127	0.604458	0	0	0	0	2.8989	0	4.24918	2.97938	1.8232	0	1.30256	2.3823	0	0	2.31192	0	3.26754	0	5.14333
	132	HC-B	EM	0	0.916689	0.258639	0	0	0	1.85888	0	0	0	1.47537	0.674627	1.69503	3.51961	0	0	0	4.08666	0	0	0	0
	133	HC-B	EM	3.45006	4.0688	0	3.31668	10.5869	5.6907	6.3085	10.2053	0	0	11.2242	9.39576	0	0	0	0	4.06305	4.41845	0	0	0	19.4379
	134	HC-B	EM	7.47462	4.02833	1.31501	0	0	0	0	0	0	1.33995	4.48178	3.12518	0	0.00669677	0	0	0	0	0	2.11957	0	5.00717
	135	HC-B	EM	0	2.38609	0	0	2.88074	0	2.50162	0	0	0	0	2.21835	0	0	0	0	4.79123	3.96031	0	0	0	0
	136	HC-B	EM	0	3.07461	0	0	0	0	0	1.18656	1.01002	0	3.55504	1.37666	0	0	0	0	3.01075	1.69438	0	3.12174	0	4.70434
	137	HC-B	EM	0	4.25043	1.54176	0	0	0	0	0	0	0	4.06529	2.39233	0	0	0	0	0	0	0	2.4874	0	0
	138	HC-B	EM	0	6.83007	2.6593	0	0	0	0	0	3.257	0	0	0.811933	2.75959	0	3.34911	0	6.08552	4.03363	0	6.33104	0	6.59688
	139	HC-B	EM	0	3.60857	0	0	0	0	0	0	0	0	4.02125	0	0	0	0	0	1.65006	1.58869	0	4.46992	0	2.10689
	140	HC-B	EM	0	3.13795	0	1.67231	0	0	0	0	2.16823	0	1.53434	0	0	0	0	0	0	0.427967	0	1.10406	0	4.7996
	141	HC-B	EM	6.13779	2.13033	0	0	0	0	0	0	0	0	3.32212	1.85694	0	0	0	0	0	0	0	2.97066	0	0
	142	HC-B	EM	0	3.83588	0.903587	2.71171	0	0	0	0.199036	0	0	0	1.55572	0	0	0	0	0.98113	2.03569	0	6.17897	0	5.91964
	143	HC-B	EM	0	4.12105	0	2.95855	0	0	3.99762	0	0	0	3.66565	1.14997	0	0	1.50642	0	0	3.50195	0	2.15877	0	2.12351
	144	HC-B	EM	0	2.6224	0	1.1197	0	0	0	0.719676	0	0	1.43305	1.52467	0	2.32467	0.990378	0	0	4.82803	0	2.36016	0	3.65046
	145	HC-B	EM	0	0.638459	0	0	0	0	0	0	0	0	3.09918	0.791099	6.60974	4.57425	0	0	0	3.7981	0	5.57747	2.54881	0
	146	HC-B	EM	0	0	0	0	0	0	2.47151	0	0	0	0	0	0	0	0	0	0	3.9278	0	0	0	0
	147	HC-B	EM	0	0	0	0	0	0	0	0	0	0	1.29004	1.52162	0	0	0	0	0	2.75855	1.67752	0	0	0
	148	HC-B	EM	0	2.91166	0	0	1.17194	0	0	0	0	0	1.97997	0	0	2.20313	0.405712	0	0	2.29091	0	0	0	3.3605
	149	HC-B	EM	0	3.00044	0.697194	0	0	0	3.59108	0.283993	0	0	2.74715	2.07481	3.8167	0	0	0	0	3.53865	0	2.98717	0	0
	150	HC-B	EM	0	4.18337	0.0394885	0	3.10374	0	0	0	2.40836	1.53828	2.76447	3.43305	0	0	1.78093	0	0	3.81241	0	0	0	2.0221
	151	HC-B	EM	0	2.62207	0.0455942	0	0	0	0	0	0	0	0	0	0	1.24392	2.01036	0	0	1.38673	0	2.43407	0	1.59348
	152	HC-B	EM	0	1.37672	0	2.28399	0	0	0	0	3.13191	0	2.18802	1.22718	0	2.10219	0	0	0	4.14276	0	0	0	5.36613
	153	HC-B	EM	0	3.26222	0	0	0	0	0	0	0	0	2.42489	2.61342	0	1.56594	0	0	1.88163	3.42086	0	5.15446	4.31965	0
	154	HC-B	EM	0	3.50535	0	0	0	0	0	0	0	0	0	1.63471	0	0.711655	0	0	5.27478	3.3402	0	0	0	0
	155	HC-B	EM	0	3.8089	0	0	0	0	2.91684	0	0	0	1.13959	1.04614	3.4572	0	0.405378	0	0	0	0	4.38863	0	0
	156	HC-B	EM	0	3.90776	0.870823	0	3.87291	0	3.62392	3.14204	4.86461	0	0.398977	2.56664	0	0	0	0	2.81767	0	0	4.72342	1.66502	2.39674
	157	HC-B	EM	0	0	0	0	0	0	0	0	0	0	1.65912	1.41349	0	0	0	0	0	2.33542	0	0	0	0
	158	HC-B	EM	0	1.61098	0.0571416	0	0	0	0	0	0	2.67247	2.63866	0	0	0	0	0	3.15353	0	0	5.25172	0	4.38401
	159	HC-B	EM	0	0	0	0	0	0	0	0	0	0	2.87138	0	1.85248	3.64394	0	0	1.81983	0	0	0	0	0
	160	HC-B	EM	0	3.24756	0	0	0	0	0	0	0	0	1.68627	1.81501	0	3.18735	0	0	0	4.07763	0	0	0	2.6968
	161	HC-B	EM	0	3.32856	0	0	3.27561	0	0	0	1.66781	0	0	0.999375	0	0	0	0	3.56533	3.32621	0	1.67681	0	5.85922
	162	HC-B	EM	0	0	0	0	2.64398	0	0	0	0	0	0	0	0	0	0	0	1.86948	4.03405	0	3.17878	0	0
	163	HC-B	EM	0	0	0	0	0	0	0	0	0	0	0.843952	0	0	0	0	0	0	3.6934	1.32513	0	0	0
	164	HC-B	N	0	0	0	0	0	0	0	0	0	0	0	1.33953	1.22255	0.607802	2.87987	0	0	1.34011	0	0	0	0
	165	HC-B	N	0	0	0	0	0	0	0	0	0	0	0	0	0	1.50975	2.52912	0	0	0	0	0	0	6.61321
	166	HC-B	N	0	0	0	0	0	0	0	0	0	0	0	0	0	4.46566	4.62019	0	0	1.82366	0	0	0	0
	167	HC-B	N	0	0	0.506152	0	0	0	0	0	0	0	0	1.44303	0	2.9166	5.80632	0	0	0	0	0	0	0
	168	HC-B	N	0	0	0	0	0	0	0	0	0	0	0	0	0	3.26261	4.00032	0	0	0	0	0	0	0
	169	HC-B	N	0	0	0	0	0	0	2.78084	0	0	0	0	0	0	2.11108	2.96219	0	0	0	0	0	0	0
	170	HC-B	N	0	0	0	0	0	0	0	0	0	0	0	0	0	1.61698	4.47498	0	0	0	0	0	0	0
	171	HC-B	N	0	0	0	0	0	0	0	0	0	0	0	0	0	3.65593	4.75048	0	0	0	0	0	0	0
	172	HC-B	N	0	0	0	0	0	0	0	0	0	0	0	0	0	4.25503	4.94293	0	0	0	0	0	0	0
	173	HC-B	N	0	0	0	0	0	0	0	2.91701	0	0	0	0	0	3.37982	4.22019	0	0	0	0	0	0	0
	174	HC-B	N	0	0	0	0	0	0	0	4.44788	0	0	0	2.23334	0	4.40396	4.31303	0	0	2.20809	0	0	0	0
	175	HC-B	N	0	0	0	0	0	0	0	0	0	0	0	0	0	2.77014	4.40403	0	0	0.945345	0	0	0	0
	176	HC-B	N	0	0	0	0	0	0	0	2.63122	0	0	0	0	0	2.17378	3.4856	0	0	0	0	0	0	0
	177	HC-B	N	0	0	0	0	0	0	0	0	0	0	0	0	0	1.76782	1.34196	0	0	0.446487	0	0	0	0
	178	HC-B	N	0	0	0	0	0	0	0	0	0	0	0	0	0	3.27823	4.18552	0	0	0	0	0	0	0
	179	HC-B	N	0	0	0	0	0	0	0	0	0	0	0	0	0	3.24066	2.77265	0	0	2.38879	0	0	0	0
	180	HC-B	N	0	0	0	0	0	0	0	0	0	0	0	0	0	0.901068	2.89637	0	0	0	0	0	0	0
	181	HC-B	N	0	0	0	0	0	0	0	0	0	0	0	0	0	4.1021	4.42996	0	0	0	0	0	0	0
	182	HC-B	N	0	0	0	0	0	0	0	0	0	0	0	0.654726	0	4.93329	2.01269	0	0	0	0	0	0	0
	183	HC-B	N	0	0	0	0	0	0	0	0	0	0	0	0	0	3.63766	5.4169	0	0	0	0	0	0	0
	184	HC-B	N	0	0	0	0	0	0	0	0	0	0	0	0.112402	0	3.28454	4.7234	0	0	0	0	0	0	0
	185	HC-B	N	0	0	0	0	0	0	0	1.48739	0	0	1.3491	0	0	3.71032	3.70906	0	0	1.66306	0	0	0	0
	186	HC-B	N	0	0	0	0	0	0	0	0	0	0	0	0	0	3.54699	1.95657	0	0	0	0	0	0	0
	187	HC-B	N	0	0	0	0	0	0	0	0	0	0	0	0	0	3.50074	4.10049	0	0	3.35212	0	0	0	0
	188	HC-B	N	0	0	0	0	0	0	0	0	0	0	0	0	0	2.27079	3.39391	0	0	0	0	0	0	0
	189	HC-B	N	0	0	0	0	0	0	0	0	0	0	1.91405	0	0	3.26702	3.02711	0	0	0.618426	0	0	0	0
	190	HC-B	N	0	0	0	0	0	0	0	0	0	0	0	0	0	3.29638	2.56274	0	3.37482	0	0	0	0	0
	191	HC-B	N	0	0	0.0492487	0	0	0	0	0	0	0	0	0	0	3.97949	5.96997	0	0	0	0	0	0	0
	192	HC-B	TEMRA	0	4.00732	0.91172	0	0	0	4.42071	0	0	2.43295	2.31888	3.02433	0	0	3.06394	0	3.40757	0	0	3.46649	0	2.52848
	193	HC-B	TEMRA	0	2.20328	0	0	0	0	0	0	0	0	3.91039	0	0	0	0	0	4.137	2.22706	0	3.39635	0	2.28696
	194	HC-B	TEMRA	0	0.803369	0	0	0	0	0	0.451117	0	0	2.58433	0	0	0	0	0	0	4.58782	0	0	0	3.30563
	195	HC-B	TEMRA	6.45289	2.40126	0	0	1.02736	0	0	0	0	0	1.73837	0.617334	0	0	0	0	0	1.20477	0	1.11972	0	1.60206
	196	HC-B	TEMRA	0	2.355	0	0.0217196	0	0	0	0	1.45174	0	1.6656	0	0	0	0	0	0	0	0	0	0	1.35817
	197	HC-B	TEMRA	7.14341	4.73866	0.486757	0	0	0	0	0	4.24667	0	1.10958	0.841322	0	0	0.39195	0	0	0	0	4.19227	0	6.17425
	198	HC-B	TEMRA	0	3.67635	0	0	0	0	0	1.57419	0	0	0.278158	1.43499	0	0.519547	1.13326	0	3.1222	3.25781	0	3.70751	0	4.72797
	199	HC-B	TEMRA	0	4.07734	0	0	1.27444	0	0	0	2.24638	0	2.10498	1.73325	2.65338	0.836747	1.44036	0	0	3.95275	0	1.26044	0	5.94665
	200	HC-B	TEMRA	0	3.79568	1.61859	1.32916	2.03787	0	0	2.47035	0	0	1.70402	2.07848	0	0	1.07293	0	3.42929	2.612	0	5.73809	0	4.90032
	201	HC-B	TEMRA	0	3.9637	0.209812	0	0	0	3.86525	0	0	0	3.97151	1.82313	0	3.85119	2.72545	0	5.08644	5.24962	0	0	0	0
	202	HC-B	TEMRA	0	2.13548	0	0	0	0	0	0	0	0	3.5084	0.868747	0	0	1.91609	0	0	4.24747	1.50364	0	0	1.77996
	203	HC-B	TEMRA	0	3.10942	0.846626	0	0	0	0	0	2.4129	2.08597	4.31728	1.77458	0	0.69091	0	0	0	2.47416	0	0	3.14709	3.95005
	204	HC-B	TEMRA	0	3.29182	0	0.794414	1.02339	0	3.5013	0	1.77168	2.86507	2.75157	1.61192	0	0	0.879991	0	3.79698	0	0	3.9361	0	4.30171
	205	HC-B	TEMRA	0	2.13564	0.21634	0	0	0	0	0	0	0	3.11732	0	0	1.48933	0	0	1.34729	4.14809	0	1.32436	0	5.15152
	206	HC-B	TEMRA	0	4.11481	0	0	0	0	3.12322	0	0	0	4.00429	0.503142	0	1.94482	1.47243	0	0	0	0	3.17393	0	5.54329
	207	HC-B	TEMRA	0	3.59934	0	0	0	0	0	0	0	2.26371	3.12975	0	0	1.15372	3.97735	0	0	0	0	1.7272	0	0
	208	HC-B	TEMRA	0	3.18253	0	0	0.71629	0	0	0	0	0	0	1.04404	0	0	0	0	0	2.84753	0	3.26748	0	4.11435
	209	HC-B	TEMRA	0	1.39789	0	0	0	0	0	0	0	0	2.36485	1.96026	0	2.20352	2.42172	0	3.5975	2.26792	0	0	0	0
	210	HC-B	TEMRA	0	3.9714	0.865105	0	0	0	0	0	0	5.93699	3.13419	1.67264	0	0	0.00947674	0	0	1.18332	0	0	0	3.13746
	211	HC-B	TEMRA	0	3.9822	0	0	0	0	0	0	0	4.54069	2.66051	1.03385	0	0	0	0	4.67321	2.08311	0	3.3385	2.26689	4.39113
	212	HC-B	TEMRA	0	2.52017	0.0486176	0	0	0	0	0	0	0	3.42877	1.47338	0	0	0	0	0	1.61605	0	3.44653	0	0.599374
	213	HC-B	TEMRA	0	2.04932	0	0	0	0	0	0	0	0	1.72686	0.836164	0	2.61618	0.20964	0	1.81057	4.02574	0	0	0	0
	214	HC-B	TEMRA	0	3.79323	0	0	0	0	0	0	0	2.26506	4.31923	0	0	1.43435	0	0	0	0	0	2.8961	0	4.52603
	215	HC-B	TEMRA	0	1.49588	0	0	2.25567	0	0	0	0	1.73989	2.95214	2.1449	0	0	2.19959	0	0	3.17892	0	0	0	0
	216	HC-B	TEMRA	0	3.44156	0	1.73855	0	0	0	0	0	0	5.00275	0.157423	0	0	0	0	0	0	0	4.3105	0	4.21181
	217	HC-B	TEMRA	0	3.97971	1.24125	0	0	0	0	4.44482	2.79183	0	4.03301	2.23684	0	0	1.99702	0	0	5.02034	0	4.41533	2.57326	0
	218	HC-B	TEMRA	0	4.67929	0	0.663334	0	0	0	0	0	0	3.88292	2.81494	0	0	0	0	0	2.86973	0	5.11662	0	2.70872
	219	HC-B	TEMRA	0	2.80857	0	0	0	0	0	0	0	0	0	0	0	0	0	0	1.42042	1.79373	0	2.81899	0	4.51767
	220	HC-B	TEMRA	0	2.57555	0	0	2.34668	0	1.51079	1.84615	0	0	2.79437	2.02599	0	0	0	0	1.8052	0	0	2.27986	0	3.54763
	221	HC-B	TEMRA	0	4.69664	1.16487	0	0	0	0	2.70944	4.60177	0	4.38862	0.92154	0	0	0	0	0	2.29672	0	2.1789	0	4.03001
	222	HC-B	TEMRA	0	4.27829	0	0	0	0	0	0	4.25504	0	3.24324	0	1.95801	0	0	0	0	4.0221	0	5.73862	0	4.25656
	223	HC-B	TEMRA	0	4.08402	0	0	0	0	0	0	0	0	0	1.61019	0	0	4.39525	0	3.75461	1.23934	0	4.57817	0	0
	224	HC-B	TEMRA	0	1.65794	0.914728	1.1186	0	0	1.12124	0	0	0	3.13152	1.28534	0	0	1.95135	0	1.11222	0	0	0	0	2.45239
	225	HC-B	TEMRA	0	2.80203	0	0	0	0	0	0	2.29682	1.83574	0	2.00827	2.51099	3.98333	3.0895	0	2.5456	5.11678	0	3.15866	0	4.13912
	226	HC-B	TEMRA	0	4.58077	1.39978	2.54351	0	0	2.34345	0	0	0	3.25616	0	0	0	0	0	0	3.24511	0	4.99564	0	5.49743
	227	HC-B	TEMRA	0	3.41998	0	0	2.55263	0	2.45675	0	0	0	1.67723	0.993232	2.89404	0	2.29014	0	0	0	0	1.81596	0	4.28583
	228	HC-B	TEMRA	0	4.01474	0.575577	0	3.09416	0	3.03988	0	0	3.95852	5.00507	2.55165	0	0.450115	5.04327	0	5.24411	1.50514	0	4.70296	0	4.47001
	229	HC-B	TEMRA	0	0	0	0	0	0	1.97037	3.20947	0	0	0	0.0869265	0	1.80784	0	0	0	4.06968	0	0	0	0
	230	HC-B	TEMRA	0	4.13508	1.73526	0	0	0	0	0	5.02521	0	4.30099	2.81535	0	0	3.72402	0	4.65971	4.42701	0	3.15064	0	3.3005
	231	HC-B	TEMRA	0	4.29063	0	0	0	0	4.39388	0	0	2.6907	2.23883	3.34705	0	0	3.29934	0	2.13007	6.42629	0	0	3.62193	6.34843
	232	HC-B	TEMRA	0	4.29283	0.122534	0	0	0	0	0	0	0	3.46239	1.82937	0	0	2.36101	0	0	2.98195	0	2.08843	0	4.08046
	233	HC-B	TEMRA	0	4.52255	1.22078	0	0	0	0	0	2.59797	0	2.65623	0	0	0	0	0	4.6812	2.19567	0	0	0	6.00238
	234	HC-B	TEMRA	0	3.85767	0	2.46805	0	0	0	0	0	0	5.83318	3.08918	0	1.5869	4.3982	0	2.76813	5.59405	0	0	3.14841	5.97552
	235	HC-B	TEMRA	0	4.58284	0.168306	0	3.24872	0	0	0	4.02662	4.08251	3.92965	2.18174	1.24337	0	0	0	4.03934	4.65937	0	0	0	5.68088
	236	HC-B	TEMRA	7.02671	4.55372	0.185436	0	3.45988	0	0	0	0	4.34862	3.12776	2.60893	0	1.57813	3.70004	0	2.26399	4.11306	0	0	0	0
	237	HC-B	TEMRA	0	4.14671	0.469193	0	0	0	0	0	0	2.70562	3.63503	1.20919	0	0.510012	3.79128	0	4.16827	3.13003	0	5.17841	0	5.00776
	238	HC-B	TEMRA	0	4.52644	0.414154	0	0	0	0	1.59362	0	5.1393	4.29234	3.04535	0	4.63699	0	0	4.15914	4.8747	0	3.93442	0	5.40127
	239	HC-B	TEMRA	0	3.35631	0	0	4.59326	0	0	0	0	0	2.79117	2.07385	3.96158	0	0	0	0	3.65985	0	3.04993	0	6.32322
	240	HC-B	TEMRA	0	3.68699	0.471909	0	0	0	1.7522	0	0	0	4.34765	0.337217	0	0	0.644681	0	1.1778	0	0	5.20827	0	5.5933
	241	HC-B	TEMRA	0	4.49534	0.653016	0	0	0	0	0	0	0	4.36439	2.19067	0	0	3.32885	0	0	0	0	4.16336	0	5.26105
	242	HC-B	TEMRA	0	4.36101	1.79355	0	0	0	0	3.79652	0	2.78543	5.01705	3.54361	0	0.801215	0	0	0	0	0	4.00995	4.51427	5.11233
	243	HC-B	TEMRA	0	5.23101	1.79734	3.69699	0	0	3.4141	0	0	5.67788	3.9308	0	0	0	4.11081	0	0	4.77036	0	5.47786	0	6.94983
	244	HC-B	TEMRA	0	4.95634	1.15297	2.6016	0	0	3.54149	2.03044	0	4.4624	3.95621	3.60761	4.15234	0.248954	4.60192	0	4.16429	2.52385	0	5.59111	0	0
	245	HC-B	TEMRA	0	5.33313	0	0	0	0	0	0	0	4.9328	5.58795	2.24959	0	0	0	0	3.59754	3.90195	0	4.96073	0	6.20883
	246	HC-B	TEMRA	0	5.29926	2.23272	0	0	0	4.679	0	0	0	4.668	2.49477	0	0	0	0	5.12195	2.90357	2.56473	6.25228	0	3.01612
	247	HC-B	TEMRA	0	2.3942	0	0	0	0	0	0	0	0	2.61045	2.66363	0	0	0	0	2.4387	2.68624	0	0	0	1.43999
	248	HC-B	TEMRA	0	3.94601	2.65216	0	0	0	0	0	0	0	5.88468	0.397351	0	3.69436	0.549142	0	3.1498	2.56807	0	4.18739	0	0
	249	HC-B	TEMRA	0	4.61562	0	0	0	0	0	0	0	0	0	0.765683	4.05301	0	0	0	2.25942	2.1852	0	0	3.08719	0
	250	HC-B	TEMRA	0	4.29825	0.570515	0	0	0	0	0	3.34122	0	3.70413	3.035	0	3.93177	2.92356	0	3.66648	4.62414	0	0	0	3.59935
	251	HC-B	TEMRA	0	1.24624	0	0	0	0	0	0	0	0	2.68921	0	0	2.3164	0	0	4.50338	3.97713	0	3.86888	0	0
	252	HC-B	TEMRA	0	5.22483	1.5573	0	0	0	0	4.40659	0	0	5.49063	2.9612	0	0	2.83787	0	3.61749	4.12223	0	6.31815	0	6.52093
	253	HC-B	CM	0	0	0	0	0	0	0	0	0	0	0	0	0	2.47127	1.77473	0	0	3.65552	0	0	0	0
	254	HC-B	CM	0	0	0	0	0	0	0	0	0	0	0	0	0	2.37094	0	0	0	0	0	0	0	0
	255	HC-B	CM	0	0	0	0	0	0	0	0	0	0	2.04978	0	0	0.757828	0	0	0	0	0	0	0	0
	256	HC-B	CM	0	0	0	0	0	0	0	0	0	0	0	0	0	0	0	0	0	1.0286	0	0	0	0
	257	HC-B	CM	0	0	0	0	0	0	0	0	0	0	3.85374	2.07505	4.27814	2.25762	0	0	0	1.61892	0	0	0	0
	258	HC-B	CM	0	0	0	0	0	0	0	0	0	0	0	0	0	2.08004	0	0	0	1.42472	0	0	0	0
	259	HC-B	CM	0	0	0	0	1.08782	0	0	0	0	0	2.37928	0	2.14466	0	0	0	0	1.50593	0	0	0	0
	260	HC-B	CM	0	0	0	0	0	0	0	0	0	0	0	0	0	1.89249	0	0	0	0	0	0	0	0
	261	HC-B	CM	0	0	0	0	0	0	0	0	0	0	0	0	2.46356	3.11408	0	0	0	0	0	0	0	0
	262	HC-B	CM	0	0	0	0	0	0	0	1.99651	0	0	0	0	0	0.7484	0	0	0	0.740871	0	0	0	0
	263	HC-B	CM	0	0	0	0	0	0	0	0	0	0	0	0	0	3.18654	0	0	0	0	0	0	0	0
	264	HC-B	CM	0	0	0	0	0	0	0	0	0	0	0	0	0	3.53724	0.425173	0	0	3.57537	0	0	0	0
	265	HC-B	CM	0	0	0	0	0	0	0	0	0	0	0	0	0	0.953607	0	0	0	3.75013	0	0	0	0
	266	HC-B	CM	0	0	0	0	2.73838	0	0	0	0	0	0	1.98726	0	4.76226	0	0	0	3.51841	0	0	0	0
	267	HC-B	CM	0	0	0	0	0	0	0	0	0	0	2.6714	0	2.57718	0	0	0	0	2.87259	0	0	0	0
	268	HC-B	CM	0	0	0	0	0	0	0	0	0	0	0	1.31354	3.60617	0	0	3.71508	0	0	0	0	0	0
	269	HC-B	CM	0	0	0	0	0	0	0	0	0	0	0	0	0	0	0	0	0	0.155616	0	0	0	0
	270	HC-B	CM	0	0	0	0	0	0	0	0	0	0	0	0	0	0	0	0	0	2.14283	0	0	4.57815	0
	271	HC-B	CM	0	0	0	0	0	0	0	0	0	0	2.11187	2.16785	0	0	0	0	0	0.296758	0	0	0	0
	272	HC-B	CM	0	0	0	0	0	0	0	0	0	0	0	1.9485	3.61365	0	0	0	0	0	0	0	0	0
	273	HC-B	CM	0	0	0	0	0	0	0	0	0	0	0	0	1.40327	1.37232	0	0	0	1.91166	0	0	0	0
	274	HC-B	CM	0	0	0	0	0	0	0	0	0	0	0	0	3.63666	0	0	0	0	2.30483	0	0	0	0
	275	HC-B	CM	0	0	0	0	0	0	0	0	0	0	0	0	0.93535	2.07202	1.90779	0	0	1.31976	0	0	0	0
	276	HC-B	CM	0	0	0	0	0	0	0	0	0	0	1.37134	0	2.74511	0	0	0	0	0	0	0	0	0
	277	HC-B	CM	0	0	0	0	0	0	0	0	0	0	0	0	0.379218	3.39525	0.544601	0	0	3.00027	0	0	0	0
	278	HC-B	CM	0	0	0	0	0	0	0	0	0	0	0	0.766035	0	2.39151	0	0	0	0	0	0	0	0
	279	HC-B	CM	0	0.532918	0	0	0	0	0	0	0	0	0	0	0	0	0	0	0	4.09203	0	0	0	0
	280	HC-B	CM	0	0	0	0	0	0	0	0	0	0	0.869528	1.40659	0	2.69306	0	0	0	3.22234	0	0	0	0
	281	HC-B	CM	0	0	0	0	0	0	0	0	0	0	0	0	0	1.25393	0	0	0	1.75476	0	0	0	0
	282	HC-B	CM	0	0	0	0	0	0	0	0	0	0	0	0.341197	0	3.04614	1.42976	0	0	0	0	0	0	0
	283	HC-B	CM	0	0	0.148548	0	0	0	0	0	0	0	0	0	0	1.91868	0	0	0	0	0	0	0	0
	284	HC-B	CM	0	0	0	0	2.89996	0	0	0.438715	0	0	1.22794	0	0	2.23306	0	0	1.58169	0.360394	0	0	0	0
	285	HC-B	CM	0	0	0	0	0	0	0	0.575696	0	0	0	0	0	0.985841	0.178214	1.89918	0	0	0	0	0	0
	286	HC-B	CM	0	0	0	0	0	0	0	0	0	0	0	0	3.72935	1.90882	0	0	0	1.43897	0	0	0	0
	287	HC-B	CM	0	0	0	0	0	0	0	0	0	0	0	0	0	0	0	0	0	2.07254	1.83395	0	0	0
	288	HC-B	CM	0	0	0	0	0	0	0	0	0	0	17.2902	0	0	17.5761	0	0	0	2.26071	0	0	0	0
	289	HC-B	CM	0	0	0	0	0	0	0	0	0	0	0	0	2.68629	3.05177	0	0	0	4.40078	0	0	0	0
	290	HC-B	CM	0	0	0	0	0	0	0	0	0	0	0	0	0	0	0	0	0	1.36058	0	0	0	0
	291	HC-B	CM	0	0	0	0	0	0	0	0	0	0	0	0	0	1.90936	0	0	0	4.13383	0	0	0	0
	292	HC-B	CM	0	0	0	0	0	0	0	0	0	0	0	0	2.39979	0	0	0	0	0.148211	0	0	0	0
	293	HC-B	CM	0	0	0	0	0	0	0	0	0	0	0	0	1.77618	0	0	0	0	1.79688	0.619199	0	0	0
	294	HC-B	CM	0	0	0	0	0	0	0	0	0	0	0	0	0	0	0	0	0	0	0	0	0	0
	295	HC-B	CM	0	0	0	0	0	0	0	0	0	0	0.443513	0	0	3.02468	0.610689	0	0	3.54578	0	0	0	0
	296	HC-B	CM	0	0	0	0	0	0	0	0	1.5892	0	0	0	0	2.33925	0	0	0	1.12307	0	0	0	0
	297	HC-B	CM	0	0	0	0	0	0	0	0	1.46289	0	0	0	0	1.4581	0	0	0	2.84146	0	0	0	0
	298	HC-B	CM	0	0	0	0	0	0	0	1.48728	0	0	0	0	0	3.66044	0	0	0	0	0	0	0	0
	299	HC-B	CM	0	0	0	0	0	0	0	0	0	0	0	0	1.56651	0.573826	0	0	0	1.89169	0	0	0	0
	300	HC-B	CM	0	0	0	0	0	0	0	0	0	0	0	0	0	0	0	0	0	0	0	0	0	0
	301	HC-B	CM	0	0	0	0	0	0	0	0	0	0	1.65588	1.14093	0	0.50633	0	0	0	4.54294	0	0	0	0
	302	HC-B	CM	0	0	0	0	0	0	0	0	0	0	1.07993	0	0	1.82823	0	0	2.61982	0.567713	0	0	0	0
	303	HC-B	CM	0	0	0	0	0	0	0	0	0	0	0.552371	1.27946	0	0.302642	0	0	0	2.68991	0	0	0	0
	304	HC-B	CM	0	0	0	0	0	0	0	0	0	0	0	0	0	0.963667	0	0	0	0	0	0	0	0
	305	HC-B	CM	0	0	0	0	0	0	0	0	0	0	0	0	0	2.66017	0.875467	0	0	0	0	0	0	0
	306	HC-B	CM	0	0	0	0	1.81437	0	0	0	0	0	0	0	0	0	0	0	0	0.458271	0	0	0	0
	307	HC-B	CM	0	0	0	0	0	0	0	0	0	0	0	0	0	0.684585	0	0	0	0	0	0	0	0
	308	HC-B	CM	0	0	0	0	0	0	0	0	0	0	0	0	0	0.655533	0	0	0	0.803242	0	0	0	0
	309	HC-B	CM	0	0	0	0	0	0	0	0	0	0	0	0	0	3.85273	0	0	0	0	0	0	0	0
	310	HC-B	CM	0	0	0	0	0	0	0	0	0	0	0	0.209893	0	0.987521	0	0	0	1.40033	0	0	0	0
	311	HC-B	CM	0	0	0	0	0	0	0	0	0.988293	0	0	0	0	0	0	0	0	1.02433	0	0	0	0
	312	HC-B	CM	0	0	0	0	0	0	0	0	0	0	0	0	0	1.03028	0	0	0	1.28147	0	0	0	0
	313	HC-B	CM	0	0	0	0	0	0	0	0	0	0	0	0.173466	0	0	0	0	0	1.4847	0	0	0	0
	314	HC-B	CM	0	0	0	0	0	0	0	0	0	0	0	0	0.777137	0	2.16827	0	0	3.88612	2.7273	0	0	0
	315	HC-B	CM	0	0	0	0	0	0	0	0	0	0	0	0	0	2.57575	0	0	0	0.899064	0	0	0	0
	316	HC-B	CM	0	0	0	0	0	0	0	0	1.91278	0	0	0	0	1.90566	0	0	0	0	0	0	0	0
	317	HC-B	EM	0	3.82463	1.97117	3.85774	2.46061	2.40913	0	3.98174	0	0	4.41987	3.15357	0	0	0	0	2.04471	2.38442	0	2.58266	0	5.24042
	318	HC-B	EM	0	3.61701	2.14225	3.51638	0.273643	0	0	0	0	0	1.76837	2.71165	3.09116	0	0	0	3.77866	0	0	4.89775	0	5.483
	319	HC-B	EM	0	4.13453	1.82857	0	2.15985	0	4.30607	3.88091	0	0	3.97558	2.52784	0	0	0	0	3.15058	2.99385	0	4.86315	0	5.61091
	320	HC-B	EM	0	4.14642	0.0689063	0	0	0	0	0	0	0	3.23317	1.27764	1.01949	0.0527071	0	0	2.13881	0	0	4.44633	0	3.95652
	321	HC-B	EM	0	3.97561	1.54774	0	0	0	0	0	0	3.87012	4.2214	1.70598	1.14153	0	0	0	4.0964	3.00249	0	2.59276	2.36904	3.96816
	322	HC-B	EM	0	4.82387	0	2.91593	0	0	0	0	0	2.72181	3.63252	2.1655	2.14936	0	0	0.778922	5.14433	4.15735	0	3.59108	3.72638	6.06431
	323	HC-B	EM	0	5.16508	1.62853	2.2908	0	0	5.08204	4.85309	0	0	2.11554	3.09655	2.48102	0	0	0	0	0	0	5.80743	0	6.76848
	324	HC-B	EM	0	4.65519	0.981686	2.35746	2.87868	0	2.26357	0	0	3.49399	3.83924	2.94647	0	0	2.23725	0	2.26372	3.81249	0	5.7252	0	4.37705
	325	HC-B	EM	0	1.79325	0.140199	0	0	0	0	0	0	0	2.81458	2.49075	4.47072	0.377998	0	0	3.7586	0	0	0	1.91562	0
	326	HC-B	EM	0	3.83233	1.17358	0	4.66146	0	4.49298	0	0	4.68661	1.64937	1.74636	0	0	0.793981	0	4.25706	0	0	4.44531	0	6.80521
	327	HC-B	EM	0	5.55717	0.0649815	0.977493	0	0	0	0	4.43221	0	3.45631	4.12122	0	0	0	0	5.1446	3.54304	0	5.61609	4.12806	6.21151
	328	HC-B	EM	0	4.22853	0	2.0938	3.92837	3.39363	0	0	0	0	4.32249	2.59937	0.692271	0	0	0	0	0	0	3.87355	0	2.9578
	329	HC-B	EM	0	4.17091	0	0	0	0	3.0885	0	0	5.10342	4.12032	2.84333	0	0.406311	3.7899	0	0	2.56069	0	0	0	3.88311
	330	HC-B	EM	0	4.7508	2.14753	0	0	0	4.0789	6.08803	5.01543	5.45558	3.78075	3.46189	2.69893	2.27402	0	0	4.33345	3.512	0	0	0	7.26274
	331	HC-B	EM	0	0	0	0	0	0	0	0	0	0	0.467452	3.03263	0	0	0	0	2.5917	3.35449	0	0	0	0
	332	HC-B	EM	0	0.328358	0	0	0	0	0	0	0	0	0	2.77191	2.42958	0	1.47976	0	0	2.78706	0	0	0	0
	333	HC-B	EM	0	4.48328	1.46443	0	0	0	2.45576	0	0	0	2.51556	3.39469	0	0	0	0	3.6626	0	0	3.00324	0	0
	334	HC-B	EM	0	4.44129	0	3.0338	0	0	0	0	0	5.58254	4.56229	1.80903	0	2.38768	0	0	0	2.78792	0	0	3.417	4.05153
	335	HC-B	EM	0	5.16595	2.03264	3.31985	5.2435	0	3.72165	0	0	0	2.85033	2.61765	0	0	0	0	4.35691	4.20199	0	4.42602	0	6.29638
	336	HC-B	EM	0	0	0	0	0	0	0	0	0	0	0	0	4.00926	0	0	0	0	4.35531	0	0	0	0
	337	HC-B	EM	0	3.99587	0	0	0	0	0	0	0	2.98248	0.0511615	3.38734	0.471043	0	0	0	3.82704	3.98702	0	0	0	2.53377
	338	HC-B	EM	0	3.79142	0	0	3.42175	0	4.07592	5.17869	0	3.87353	5.09872	2.80262	0	0	0.292336	0	2.34274	0	0	0	0	0
	339	HC-B	EM	0	5.47321	0	3.21077	5.47927	0	0	0	3.65288	5.39938	4.90893	4.15788	3.97089	2.12024	0	0	0	2.88869	0	5.20874	0	7.22032
	340	HC-B	EM	0	0.753165	0.591034	0	0	0	0	4.02423	0	0	0	2.31865	0.853206	0	0	0	0	2.72998	0	0	0	0
	341	HC-B	EM	0	1.87628	0	0	4.50919	0	0	0	0	0	4.09808	2.25821	2.02196	0	0	2.57133	3.77118	4.13549	0	3.73352	0	0
	342	HC-B	EM	0	2.42922	0.337724	0	0	0	0	0	0	0	3.77845	3.11861	2.22961	0	0	0	3.97112	5.22774	0	0	0	0
	343	HC-B	EM	0	4.82238	0	0	5.14332	3.9444	0	4.98494	0	2.71429	2.96179	3.48066	3.49806	0	2.04165	0	4.66543	3.32157	0	3.00474	0	0
	344	HC-B	EM	0	0	1.29305	0	0	0	0	0	0	0	0	0	4.73816	0	1.85017	0	4.05034	4.4901	0	0	0	0
	345	HC-B	EM	0	0	0	0	0	0	0	0	0	0	0	0	0	0	0	0	0	3.3938	0	0	0	0
	346	HC-B	EM	0	4.96054	0.93425	0	3.45453	0	3.95654	0	0	0	3.48981	2.1044	2.45345	0	0	0	3.71606	2.92599	0	7.06985	3.23709	6.21821
	347	HC-B	EM	0	3.68077	0.844348	0	0	0	0	0	0	0	0	2.90489	2.51182	1.41286	0	0	0	0	0	4.58859	0	0
	348	HC-B	EM	0	5.44259	1.34797	0	0	0	3.73589	2.30515	0	3.69765	3.59459	2.80696	0	0.0563347	4.36379	0	3.65349	0	0	5.74241	0	6.16352
	349	HC-B	EM	0	4.03705	1.92875	0	0	0	0	0	3.2197	0	3.89078	3.65524	2.74309	0.18036	0	0	5.23534	3.62674	0	4.57918	0	4.23079
	350	HC-B	EM	0	0	0	0	0	0	0	0	0	0	2.22832	0	0	0	0	0	0	2.36785	0	0	0	0
	351	HC-B	EM	0	4.598	0.38939	0	0	0	0	4.37725	0	0	2.45981	2.4285	0	0	0	0	1.9939	0	0	5.96625	0	5.77177
	352	HC-B	EM	0	0	0	0	0	0	0	0	0	0	2.43599	3.55294	3.85194	0.151661	3.2733	0	0	4.43634	0	0	0	0
	353	HC-B	EM	0	2.52327	0	0	0	0	0	2.33634	0	3.50723	4.77023	2.51317	0	0	0	0	3.04021	0	0	2.34186	0	0
	354	HC-B	EM	0	1.42086	0	0	0	0	0	0	0	0	0	0	0	0	0	0	0	2.49592	0	0	0	0
	355	HC-B	EM	0	3.94172	0.165171	0	4.53744	0	4.59975	0	0	6.48966	4.74647	2.2701	0	1.9064	2.34291	0	2.66312	1.79513	0	5.39116	3.21663	5.5813
	356	HC-B	EM	0	4.15238	0	1.14877	2.46774	0	0	2.76902	0	3.35464	2.39749	1.07695	0	0	0	0	0	3.09405	0	2.02709	1.57818	6.09432
	357	HC-B	EM	0	3.33029	0.473931	0	0	0	0	0	2.77981	1.82397	2.59673	1.37193	0	0	0	0	1.43225	4.27065	0	5.79072	3.09519	0
	358	HC-B	EM	0	3.599	0.101799	0	1.50752	0	0	2.74748	0	0	2.60523	2.97744	3.44049	0	0	0	4.13553	2.65301	0	2.97584	0	3.03926
	359	HC-B	EM	0	0	0	0	0	0	0	0	0	0	0	0.472329	0	0	0	0	0	2.71217	0	0	5.44709	0
	360	HC-B	EM	0	0	0	0	0	0	0	0	0	0	1.62436	2.3745	3.96178	0	0	0	0	0	0	0	0	0
	361	HC-B	EM	0	4.79813	0.533886	3.79976	0	0	0	0	0	0	3.65264	3.37458	0.906077	1.8715	0	0	0	2.53796	0	5.42257	0	4.94967
	362	HC-B	EM	0	1.88093	0	0	1.22303	1.83941	1.24	0	0.448726	1.36111	2.49075	0.556788	0	0.0337085	0	0	2.54828	0	0	2.33652	0	4.29739
	363	HC-B	EM	0	4.45684	1.04986	0	0	0	4.78066	0	0	0	3.48441	3.61464	0	1.16168	0	0	4.0522	3.98454	0	7.06706	0	5.29669
	364	HC-B	EM	0	3.68083	0.318654	0	0	0	4.33225	3.66494	0	2.89852	2.46164	1.94596	0	0	0	0	2.79477	0	0	3.06341	0	5.55462
	365	HC-B	EM	0	4.17362	0.408151	0	0	0	0	0.233793	0	0	0	1.92136	0	0	0	0	1.94346	2.86571	0	4.42308	2.89627	4.02915
	366	HC-B	EM	0	4.40168	0.552016	1.21604	0	0	2.64946	1.33412	0	1.64172	3.09212	2.53348	0	0	0	0	2.90054	0	0	3.98367	0	6.1371
	367	HC-B	EM	0	1.48136	0.930919	0	0	0	0	3.40201	0	0	0	0.262491	4.92023	0	0	0	0	2.44624	4.71415	0	0	0
	368	HC-B	EM	0	3.59279	0.646758	0	0	3.33609	3.66872	0	0	0	2.15246	1.56543	0	0	0	0	2.17305	0	0	2.50872	0	5.00494
	369	HC-B	EM	0	4.27151	0.985735	1.44953	0	0	2.82601	0	0	0	4.11025	4.1188	2.24332	0	3.04843	0	2.25199	2.91076	0	1.90825	0	5.20038
	370	HC-B	EM	0	4.25987	1.19661	0	0	0	0	0	0	0	4.71965	3.87702	6.39621	0	3.72331	0	0	0	0	6.20131	0	1.53134
	371	HC-B	EM	0	5.4363	0.508444	4.08109	4.08326	0	6.06411	0	0	3.97858	3.69852	3.49128	0	0	0	0	3.29297	3.50334	0	3.48696	0	4.77746
	372	HC-B	EM	0	1.54953	0.666978	0	0	0	0	0	0	0	0	0	0	0	0	0	0	0	0	0	0	0
	373	HC-B	EM	0	0	0	0	0	0	0	0	0	0	0	0	5.77238	0	0	0	0	0	4.68169	0	0	0
	374	HC-B	EM	0	4.19922	0	0	0	0	0	0	0	3.32665	0.550287	3.82634	0	0	0	0	0	0	0	5.21494	0	0
	375	HC-B	EM	0	3.6008	1.26453	0	0	0	2.42676	3.10458	0	0	3.49379	2.36643	4.70179	0	0	0	0	3.48343	0	5.12922	0	4.85362
	376	HC-B	EM	0	5.08809	1.01468	0	0	0	4.96863	0	0	0	3.29504	0.900494	0	0	0	0	4.07144	0	0	3.71079	0	7.12935
	377	HC-B	EM	0	0.605967	0	0	0	0	0	2.36971	0	0	3.3115	3.09611	4.21573	0	0.726594	0	0	1.04187	0	2.87739	0	1.94344
	378	HC-B	EM	0	4.08221	0	0	0	0	2.91408	0	0	0	3.86185	1.98692	0	0	0	0	0	0	0	0	0	5.61326
	379	HC-B	EM	0	3.54092	0.515509	1.68021	0	0	0	0	0	0	3.5517	3.51433	1.36259	0	0	0	2.32601	3.04549	0	6.2455	0	5.46819
	380	HC-B	EM	0	0	0	0	0	0	0	0	0	0	0	0	0	0	0	0	0	0	0	0	0	0
	381	HC-B	EM	0	0	0	0	0	0	2.50079	0	0	0	4.69501	0.903936	0	0.451618	3.57872	3.30536	0	3.44508	0	0	0	0
	382	HC-B	EM	0	5.33911	0.964848	5.26022	0	0	3.68268	0	0	0	5.35141	4.43048	0	1.94609	0	0	3.14331	3.20867	0	6.14392	0	6.63636
	383	HC-B	EM	0	5.01296	1.83121	0	0	0	0	0	0	5.28286	4.26632	3.346	2.33766	0.125942	0	0	0	2.97814	0	5.69943	0	5.61619
	384	HC-B	N	0	0	0	0	0	0	0	0	0	0	0	0	0	1.75238	2.96907	0	0	5.43795	0	0	0	0
	385	HC-B	N	0	0	0	0	0	0	0	0	0	0	0	0	0	5.10446	6.01969	0	0	0	0	0	0	0
	386	HC-B	N	0	0	0	0	0	0	0	0	0	0	0	0	0	3.96129	6.48441	0	0	4.47608	0	0	0	0
	387	HC-B	N	0	0	0	0	0	0	0	0	0	0	0	0	0	4.02227	3.86913	4.4246	0	0	0	0	0	0
	388	HC-B	N	0	0	0	0	0	0	0	0	0	0	0	0	0	4.04182	4.54088	0	0	0	0	0	0	0
	389	HC-B	N	0	0	0	0	0	0	0	0	0	0	0	0	0	4.19225	5.19598	0	0	0	0	0	0	0
	390	HC-B	N	0	0	0	0	0	0	0	0	0	0	0	0	0	4.52238	2.70996	0	0	0	0	0	0	0
	391	HC-B	N	0	0	0	0	0	0	0	0	0	0	0	0	0	2.51275	4.50252	0	0	2.36195	0	0	0	0
	392	HC-B	N	0	0	0	0	0	0	0	0	0	0	0	0	0	3.58694	4.34755	0	0	2.60052	0	0	0	0
	393	HC-B	N	0	0	0	0	0	0	0	0	0	0	0	0	0	4.62151	2.57143	0	0	4.67863	0	0	0	0
	394	HC-B	N	0	0	0	0	0	0	0	0	0	0	0	0	0	4.48798	5.48692	0	0	0	0	0	0	0
	395	HC-B	N	0	0	0	0	0	0	0	0	0	0	0	0	0	3.30329	5.06947	0	0	2.85018	0	0	0	0
	396	HC-B	N	0	0	0.257369	0	0	0	0	0	0	0	0	0	0	5.01155	1.61562	0	0	2.10851	0	0	0	0
	397	HC-B	N	0	0	0	0	0	0	0	0	0	0	0	0	0	5.69636	4.96956	0	0	0	0	0	0	0
	398	HC-B	N	0	0	0	0	0	0	0	0	0	0	0	0	0	2.65997	3.64295	0	0	2.81461	0	0	0	0
	399	HC-B	N	0	0	0	0	0	0	0	0	0	0	0	0	0	4.73781	4.31557	0	0	3.43152	0	0	0	0
	400	HC-B	N	0	0	0.0377	0	0	0	0	0	0	0	0	0	0	4.37218	0	0	0	0	0	0	0	0
	401	HC-B	N	0	0	0	0	0	0	0	0	0	0	0	0	0	5.27142	5.36401	0	0	2.28804	0	0	0	0
	402	HC-B	N	0	0	0	0	0	0	0	0	0	0	0	0	0	3.76299	4.47332	0	0	0	0	0	0	0
	403	HC-B	N	0	0	0	0	0	0	0	0	0	0	0	0	0	5.83433	5.44729	0	0	0	0	0	0	0
	404	HC-B	N	0	0	0	0	0	0	0	0	0	0	0	0	0	6.00687	3.02333	0	0	0	0	0	0	0
	405	HC-B	N	0	0	0	0	0	0	0	0	0	0	0	0	0	5.31335	5.45744	0	4.60147	5.74965	0	0	0	0
	406	HC-B	N	0	0	0	0	0	0	0	0	0	0	0	0	0	4.81207	6.69375	0	0	0	0	0	0	0
	407	HC-B	N	0	0	0.831854	0	0	0	0	0	0	0	0	2.98708	0	4.56567	4.74126	0	0	0	0	0	0	0
	408	HC-B	N	0	0	0	0	0	0	0	0	0	0	0	0.532303	0	5.55837	4.51436	0	0	3.38279	0	0	0	0
	409	HC-B	N	0	0	0	0	0	0	0	0	0	0	0	0	0	5.26647	5.86337	0	0	0	0	0	0	0
	410	HC-B	N	0	0	0.08641	0	0	0	0	0	0	0	0	0	0	3.57087	4.81813	0	0	0	0	0	0	0
	411	HC-B	N	0	0	0	0	0	0	0	0	0	0	0	0	0	4.00803	4.56206	0	0	3.40954	0	0	0	0
	412	HC-B	N	0	0	0	0	0	0	3.327	0	0	0	0	0	0	5.22635	5.03121	0	0	0	0	0	0	0
	413	HC-B	N	0	0	0	0	0	0	0	0	0	0	0	0	0	4.69643	6.76273	0	0	0	0	0	0	0
	414	HC-B	N	0	0	0	0	0	0	0	0	0	0	0	0	0	0.518291	4.06734	0	0	0	0	0	0	0
	415	HC-B	N	0	0	0	0	0	0	0	0	0	0	0	0	0	4.38716	2.88323	0	0	0	0	0	0	0
	416	HC-B	N	0	0	0	0	0	0	0	0	0	0	2.54419	1.73662	0	3.71802	5.20497	0	0	2.18308	0	0	0	0
	417	HC-B	N	0	0	0	0	0	0	0	0	0	0	0	0	0	3.4797	2.79771	0	0	0	0	0	0	0
	418	HC-B	N	0	0	0	0	0	0	0	3.54153	0	0	0	0	0	3.47748	4.74243	0	0	0	0	0	0	0
	419	HC-B	N	0	0	0.115764	0	0	0	0	0	0	0	0	2.03386	0	4.41786	6.67967	0	0	0	0	0	0	0
	420	HC-B	N	0	0	0	0	0	0	0	0	0	0	0	0	0	3.60808	0	0	0	0	0	0	0	0
	421	HC-B	TEMRA	0	4.23566	1.71608	2.05565	2.1139	0	0	0	0	0	4.70118	2.72936	0	2.99522	1.52598	0	4.53545	0	0	4.84025	0	4.63775
	422	HC-B	TEMRA	0	5.41274	0.073634	2.42139	0	0	3.44316	0	0	4.95398	2.62206	3.18479	0	2.25708	0	0	0	2.9697	0	4.6403	0	6.27363
	423	HC-B	TEMRA	0	4.88142	0.348837	3.82238	2.02412	0	0	2.17601	0	0	2.74914	1.97228	0	3.98282	2.1727	0	0	5.06465	0	2.68112	0	5.54466
	424	HC-B	TEMRA	0	3.62583	0	0	0	2.29434	0	1.63257	0	0	3.61488	0.710431	1.27364	0	0	0	1.43491	2.30007	0	2.03654	3.02751	5.3813
	425	HC-B	TEMRA	0	0	1.88305	0	0	0	0	2.72852	0	0	2.37718	2.19552	2.55134	1.78257	0	0	0	5.71204	0	0	0	0
	426	HC-B	TEMRA	0	4.24107	0	0	1.27989	0	4.13978	1.29147	0	4.82567	3.86192	2.86905	0	1.62848	3.45507	0	0	0.482366	0	0	0	0
	427	HC-B	TEMRA	0	3.66504	0.591456	0.994215	0	0	0	1.37511	0	3.58048	0.84279	2.48666	0	0.042481	0	0	2.85019	0	0	3.35477	0	4.93692
	428	HC-B	TEMRA	0	3.45089	0	0	0	0	1.7672	0	0	3.74511	4.11073	2.89832	0	1.79628	0.958435	0	2.81909	0	0	5.0887	1.52126	5.90579
	429	HC-B	TEMRA	0	3.92059	0	1.0876	0	0	3.88318	0	0	5.12634	3.63135	1.59009	0	1.92258	0	0	3.18305	1.14035	0	2.50627	1.89546	5.57188
	430	HC-B	TEMRA	0	4.7136	1.37667	0	2.29162	0	0	0	0	4.29682	3.86072	2.67627	0	1.17524	1.89701	0	0	2.43453	0	4.2514	0	5.65768
	431	HC-B	TEMRA	0	3.51655	0.169499	0	0	0	2.50895	0	0	4.36719	3.8168	3.08691	0	2.08569	2.14537	0	2.31999	0	0	3.41216	0	4.81969
	432	HC-B	TEMRA	0	3.58256	0	0	0	0	0	0	0	0	0	2.74951	0.335481	1.18243	0	0	2.84931	1.11305	0	0	1.27036	5.46338
	433	HC-B	TEMRA	0	4.79424	0.936321	3.21194	0	0	0	0	0	2.87293	3.0568	3.54047	0	2.18605	0	0	2.15093	0	0	2.20202	0	3.02474
	434	HC-B	TEMRA	0	0	0	0	0	0	0	0	0	2.82727	0	2.27529	0	1.69027	1.75817	0	0	3.10637	0	0	0	0
	435	HC-B	TEMRA	0	3.19217	0	2.63232	2.33051	0	0	0	0	2.01022	3.34114	3.56845	0	2.65951	3.79818	0	3.02887	3.29481	0	5.51273	4.24694	5.09656
	436	HC-B	TEMRA	0	7.6043	3.25566	3.32352	0	0	6.13194	0	0	4.3382	0	3.74056	1.92919	0	2.65296	0	4.16707	1.88541	0	6.2543	0	5.05313
	437	HC-B	TEMRA	0	2.66668	0.345364	0	0	0	0	0	0	0	1.30602	2.65165	0	0	1.18715	0	0	2.42674	0	3.254	0	5.43193
	438	HC-B	TEMRA	0	4.73958	1.34278	0	0	0	0	0	0	3.39583	4.06506	3.12891	0	2.79366	3.13037	0	0	3.06849	0	2.3597	3.4419	0
	439	HC-B	TEMRA	0	4.80366	0	0	0	0	2.9606	0	0	6.42756	4.47778	2.76808	0	3.31695	3.85408	0	2.45231	2.32407	0	4.34411	0	2.93995
	440	HC-B	TEMRA	0	5.31	0.994136	3.11224	0	0	0	0	0	5.75624	3.77224	3.48934	0	3.66597	0	0	4.50749	0	0	6.03761	2.7153	7.00015
	441	HC-B	TEMRA	26.5	4.70484	0	0	0	0	3.18298	7.50517	0	5.47018	2.65225	1.93428	0	16.8133	0	0	0	0	0	0	0	0
	442	HC-B	TEMRA	0	2.83456	0	1.73878	4.25684	0	0	0	0	0	1.57716	2.16302	0	1.54422	0	0	1.05314	1.7535	0	0	0	3.47137
	443	HC-B	TEMRA	0	2.97517	0	1.06306	0	0	3.0184	0	0	0	2.34911	1.18632	0	0	0	0	4.44486	2.82468	0	3.12431	0	1.0657
	444	HC-B	TEMRA	0	5.24622	2.31806	5.32016	3.88478	0	4.56818	0	0	5.81918	4.46897	4.24349	0	3.34647	1.87647	0	5.11727	3.45818	0	5.45083	2.97164	6.55721
	445	HC-B	TEMRA	0	5.3702	1.40045	2.95256	0	0	2.21093	0	0	4.96101	3.52116	3.48508	0	1.53768	2.10658	0	4.42536	0	0	5.41403	0	4.93519
	446	HC-B	TEMRA	0	5.54525	0.724691	2.48237	3.50409	3.81538	3.15208	2.50909	0	3.61754	4.21956	4.46032	0	1.84025	3.59303	0	0	2.37025	0	6.27375	0	6.15697
	447	HC-B	TEMRA	0	4.2066	0.937166	2.34837	0	0	3.49987	0	0	0	0	0.25715	0	0	0	0	2.95749	1.11974	0	3.69434	2.73342	4.82983
	448	HC-B	TEMRA	0	4.87394	0.936531	0	2.33295	0	4.29049	0	2.37626	5.27813	4.14947	3.07568	0	3.57485	1.81027	0	3.28982	3.64804	0	5.85311	0	6.59609
	449	HC-B	TEMRA	0	3.60471	0	0	0	4.02383	2.88359	0	0	1.15473	1.49178	1.89729	0	0.230508	1.61621	0	0	0.935264	0	4.59183	0	4.28443
	450	HC-B	TEMRA	6.71284	4.41934	0	1.15794	0	0	0	0	0	0	2.13025	2.63632	0	2.02957	0	0	3.25319	0	0	3.95742	0	5.36274
	451	HC-B	TEMRA	0	4.83565	2.19075	5.11693	4.25698	0	3.11418	0	0	3.33971	3.93764	3.44785	3.03158	0	2.8384	0	5.35455	0	0	3.84257	0	5.32049
	452	HC-B	TEMRA	0	5.34434	0.823432	0	0	0	0	3.14842	0	4.2327	5.50714	3.34775	0.398291	0	4.18987	0	2.95808	0	0	6.65508	3.30158	6.72374
	453	HC-B	TEMRA	0	3.30002	0.690112	0	0	0	0	0	1.66185	0	4.62014	1.81324	0	2.26256	0	0	2.65213	0	0	0	1.24241	4.21887
	454	HC-B	TEMRA	0	4.23689	0	2.3213	0	0	3.03992	0	0	3.56696	3.00714	1.84811	0	0	1.83258	0	0	2.30599	0	4.79645	0	4.70822
	455	HC-B	TEMRA	0	5.39843	0	3.78795	0	2.63454	4.24522	0	0	3.95326	4.89178	4.22921	1.48159	1.98565	1.31545	0	3.42757	2.74118	0	4.92247	0	4.07892
	456	HC-B	TEMRA	5.76879	4.3642	0	1.15153	1.90747	0	1.79181	0	0	4.84381	2.95983	1.73637	0	2.01518	1.46903	0	3.28944	2.94521	0	2.85069	0	6.28311
	457	HC-B	TEMRA	0	5.67456	0	0	0.684923	0	3.02764	0	0	2.52427	4.18463	3.77882	0	0	2.14098	0	0	1.55099	0	4.24142	0	5.51813
	458	HC-B	TEMRA	0	4.08603	0	2.39132	0	2.74496	3.8672	0	0	1.46585	3.78825	2.7341	0	0	1.85805	0	2.39276	0.460689	0	0	0	5.28595
	459	HC-B	TEMRA	0	3.54163	0.0818553	0	0	0	0	0.717293	0	5.60572	1.70097	2.52302	0	1.24254	3.39468	0	1.92395	0	0	2.0483	0	2.19902
	460	HC-B	TEMRA	0	0	0	0	0.327881	0	0	0	0	0	1.40525	1.42986	0	0	1.24598	0	2.42172	0	0	0	2.08653	0
	461	HC-B	TEMRA	0	5.01507	0.557556	2.12572	0	0	2.40696	0	0	1.56024	3.56892	3.04451	0	1.3504	0.126134	0	3.69487	2.18772	0	4.09532	0	5.76725
	462	HC-B	TEMRA	0	3.79629	0	0	0	0	1.33983	0.591575	0	1.65221	2.3113	0.908507	0	1.81393	0	0	1.15426	0	0	3.4012	0	4.21668
	463	HC-B	TEMRA	0	2.82747	0.850057	0.295795	2.22196	0	0	2.5913	0	4.45034	3.72971	2.43436	0	2.20167	0.833603	0	0	1.32204	0	3.77126	0	4.04898
	464	HC-B	TEMRA	0	1.94185	1.09556	0	3.31998	0	4.84775	0	0	0	3.7418	2.65488	0	0	3.7491	0	3.59615	0	0	2.66918	0	5.85257
	465	HC-B	TEMRA	0	4.20148	0	0.650773	0	0	0	0	0	0	3.60021	2.75298	0	1.05536	1.3108	0	3.25684	0	0	3.40097	0	5.79647
	466	HC-B	TEMRA	0	4.04457	0	0	0.893741	1.95767	0	0	0	0	1.75519	1.58147	0	0	1.72309	0	0.771335	1.51713	0	4.24829	1.37493	3.69086
	467	HC-B	TEMRA	0	4.05986	0	0	0	0	2.43368	0	0	0	1.06065	2.27315	0	1.72636	1.02491	0	3.04357	2.43012	0	3.1835	0	1.55395
	468	HC-B	TEMRA	0	4.26864	0	0.685109	2.41138	0	2.2256	0	1.45511	3.84066	3.63558	2.39297	0	0.317395	1.87005	0	3.1323	0	0	3.15811	0	2.68571
	469	HC-B	TEMRA	0	0	0	0	2.21897	0	0	0	0	0	0	2.04623	0	0	3.50413	0	0	0.871481	0	0	0	0
	470	HC-B	TEMRA	0	5.7532	0.418532	0	0	0	4.61601	0	0	0	5.94368	3.48342	0.277383	0	0	0	4.97538	4.00607	0	4.26631	0	6.46739
	471	HC-B	TEMRA	0	0	0	0	0	0	0	0	0	0	0	0	0	0	0.806714	0	0	1.73579	4.72746	0	0	0
	472	HC-B	TEMRA	0	3.11174	0	2.42189	0	0	2.81258	0	0	3.13942	2.34947	1.74072	0	0.089619	0	0	2.25949	0.874508	0	2.67007	0	4.41464
	473	HC-B	TEMRA	0	4.03047	0	0	0	0	1.76237	0	2.52716	3.25309	3.48014	2.68885	0	0.0656015	0	0	0.974658	0	0	5.33891	0	4.68433
	474	HC-B	TEMRA	0	4.37041	0.604296	0.75538	2.75035	0	0	0	0	0	2.88867	1.91049	0	0.0549903	2.7863	0	1.49001	2.31683	0	2.25566	0	4.92486
	475	HC-B	TEMRA	0	4.33509	0	0	0	0	0	0	0	5.40428	4.10587	2.45334	0	1.04757	1.77353	0	4.0919	0	0	1.79245	0	0
	476	HC-B	TEMRA	0	4.31315	0.134474	0	1.48048	0	0	0	0	0	3.04209	2.32673	0	0.512892	4.01358	0	3.83322	0	0	5.2333	2.0997	5.00444
	477	HC-B	Treg	0	0	0	0	0	0	0	0	0	0	0	0	0.604273	2.09423	0	3.013	0	0	0	0	0	0
	478	HC-B	Treg	0	0	0	0	0	0	0	0	0	0	0	0	0	1.10381	0	0	0	0	0	0	0	0
	479	HC-B	Treg	0	0	0	0	0	0	0	0	0	0	0	0	0	5.61068	0	6.56481	0	3.85202	0	0	5.25078	0
	480	HC-B	Treg	0	0	0	0	0	0	0	1.78291	0	0	0	0	2.54786	3.41208	0.251425	3.58511	0	1.28852	0	0	0	0
	481	HC-B	Treg	0	0	0.0320965	0	0	0	0	0	0	0	0	0	0	3.80461	5.79054	4.53575	0	0	0	0	0	0
	482	HC-B	Treg	0	0	0	0	0	0	0	0	0	0	0	0	1.97509	1.75988	0	0	0	0	0	0	0	0
	483	HC-B	Treg	0	0	0	0	0	0	0	4.32908	0	0	0	0	4.61341	4.17205	0	5.27993	0	3.97248	5.62072	0	0	0
	484	HC-B	Treg	0	0	0	0	0	0	0	0	0	0	0	0.109843	0	0	0	6.49848	0	3.3582	0	0	0	0
	485	HC-B	Treg	0	0	0	0	0	0	0	1.95173	0	0	0	0	0	3.42925	0	5.22837	0	0	0	0	0	0
	486	HC-B	Treg	0	0	0.170862	0	0	0	0	0	0	0	0	0	0	3.11267	4.62499	3.2697	0	0	0	0	0	0
	487	HC-B	Treg	0	0	0	0	0	0	0	0	0	0	0	0	0	3.55882	0	3.519	0	2.96716	0	0	0	0
	488	HC-B	Treg	0	0	0	0	0	5.37634	0	0	0	0	0	0.723558	0	7.14463	3.65539	6.43333	0	4.33571	0	0	3.29139	0
	489	HC-B	Treg	0	0	0	0	0	0	0	0	0	0	0	0	0	2.94814	1.56636	4.47548	0	0	0	0	0	0
	490	HC-B	Treg	0	0	0	0	0	0	0	0	0	0	0	0	0	2.92166	1.94602	5.71676	3.13496	0	0	0	0	0
	491	HC-B	Treg	0	0	0	0	0	0	0	1.68598	0	0	0	0	2.296	3.61531	0	4.68943	0	3.96531	0	0	0	0
	492	HC-B	Treg	0	0	0	0	0	0	0	1.22833	0	0	0	0	0	1.94897	1.00758	6.68499	0	3.05058	0	0	3.21612	0
	493	HC-B	Treg	0	0	0	0	0	0	0	2.75724	0	0	0	0	0	5.05746	4.49358	4.78579	0	0	0	0	0	0
	494	HC-B	Treg	0	0	0.911371	0	0	0	0	0	0	0	0	0	0	2.55381	0	5.00212	0	0	0	0	0	0
	495	HC-B	Treg	0	0	0	0	0	0	0	0	0	0	0	0	3.55037	2.81834	0.796815	5.10294	0	2.42421	0	0	0	0
	496	HC-B	Treg	0	0	0	0	0	0	0	0	0	0	0	0	0	5.15007	0	4.09031	0	2.47211	0	0	0	0
	497	HC-B	Treg	0	0	0	0	0	0	0	0	0	0	0	0	0	3.8934	0	5.19153	0	4.03181	0	0	0	0
	498	HC-B	Treg	0	0	0	0	0	0	0	0	0	0	0	2.11869	0	3.09925	5.47076	2.55853	0	3.82458	0	0	0	0
	499	HC-B	Treg	0	0	0	0	0	0	0	0	0	0	0	0	0	2.83763	0	4.95661	0	4.55842	0	0	0	0
	500	HC-B	Treg	0	0	0	0	0	0	0	2.48181	0	0	0	0	0	4.52535	0	6.15123	0	1.95138	0	0	0	0
	501	HC-B	Treg	0	0	0	0	0	0	0	0	0	0	0	0	0.520114	3.0333	0	3.9762	0	4.47824	0	0	0	0
	502	HC-B	Treg	0	0	0	0	0	0	0	0	0	0	0	0	0	4.41221	4.05068	5.0868	0	4.02574	0	0	0	0
	503	HC-B	Treg	0	0	0.330959	2.87717	0	0	0	0	0	0	0	0	0	5.51014	0	6.87414	0	4.50202	0	0	0	0
	504	HC-B	Treg	0	0	0	0	0	0	0	0	0	0	0	0	0	3.37289	2.44377	4.3686	0	0	0	0	0	0
	505	HC-B	Treg	0	0	0	0	0	0	0	3.44097	0	0	0	0.10476	0	1.53164	2.56503	4.4672	0	0	0	0	0	0
	506	HC-B	Treg	0	0	0	0	0	0	0	1.54188	0	0	0	0	0	5.55085	5.29676	7.20756	0	4.70881	0	0	0	0
	507	HC-B	Treg	0	0	0	0	0	0	0	0	0	0	0	0	0	3.77164	0.126803	4.5205	0	0	0	0	0	0
	508	HC-B	Treg	0	0	0	0	0	0	0	0	0	0	0	0.235969	4.18864	4.07622	0	0	0	5.44808	0	0	0	0
	509	HC-B	Treg	0	0	0	0	0	0	0	0	0	0	0	0	0	2.97156	4.39687	4.61404	0	0	0	0	0	0
	510	HC-B	Treg	0	0	0	0	0	0	0	0	0	0	0	0	0	0.827092	4.57637	3.18401	0	1.28468	0	0	0	0
	511	HC-B	Treg	0	0	0	0	0	0	0	0	0	0	0	0	2.30223	3.67507	0	1.88673	0	2.14134	3.90149	0	0	0
	512	HC-B	Treg	0	0	0	0	0	0	0	0	0	0	0	0	0	1.60907	0	3.41867	0	1.03274	2.78991	0	0	0
	513	HC-B	Treg	0	5.66328	1.36937	0	2.14672	0	4.8257	0	3.09393	5.6271	4.09449	2.45188	0	3.59499	2.64197	0	3.28238	3.31507	0	5.55812	0	7.11983
	514	HC-B	Treg	0	0	0	0	0	0	0	0	0	0	0	0	0	3.22968	2.32464	5.85104	0	0	0	0	0	0
	515	HC-B	Treg	0	0	0	0	0	0	0	0	0	0	0	0	0	5.27889	1.23205	8.02341	0	4.68017	3.19703	0	0	0
	516	HC-B	Treg	0	0	0	0	0	0	0	2.23932	0	0	0	0	0	2.82414	0	2.90123	0	0	0	0	0	0
	517	HC-B	Treg	0	0	0	0	0	0	0	0	0	0	0	0	0	5.02807	1.31111	6.33635	0	3.74166	0	0	0	0
	518	HC-B	Treg	0	0	0.576323	0	0	0	0	0	0	0	0	0	0	4.94656	0	4.27432	0	5.41014	0	0	0	0
	519	HC-B	Treg	0	0	0	0	0	0	0	0	0	0	0	0	0	2.29405	2.42873	4.21178	0	0	0	0	0	0
	520	HC-B	Treg	0	0	0	0	0	0	0	0	0	0	0	0	0	3.45165	1.68606	5.16559	0	2.19105	0	0	0	0
	521	HC-B	Treg	0	0	0	0	0	0	0	0	0	0	0	0	0	5.2026	0	4.62583	0	2.10738	0	0	0	0
	522	HC-B	Treg	0	0	0	0	0	0	0	0	0	0	0	0	0	2.88885	0	5.91669	0	0	0	0	0	0
	523	HC-B	Treg	0	0	0	0	0	0	0	0	0	0	0	0	0	4.19246	4.36542	3.69461	1.23935	2.01145	0	0	0	0
	524	HC-B	Treg	0	0	0	0	0	0	0	0	0	0	0	0	0	1.74422	0	4.63619	0	0	0	0	0	0
	525	HC-B	Treg	0	0	0.259421	0	0	0	0	0	0	0	0	0	0	4.77222	0	5.75637	0	3.95259	0	0	0	0
	526	HC-B	Treg	0	0	0	0	0	0	0	0	0	0	0	0	0	3.63002	0	5.64208	0	3.03083	0	0	0	0
	527	HC-B	Treg	0	0	0	0	0	0	0	4.49796	0	0	0	0	0	2.61596	0	5.19021	0	0	0	0	0	0
	528	HC-B	Treg	0	0	0	0	0	0	0	3.7014	0	0	0	0	0	3.13507	5.16599	4.88932	0	5.02689	0	0	0	0
	529	HC-B	Treg	0	0	0.959376	0	0	0	0	3.59225	0	0	0	0	0	3.53081	4.51571	5.4655	0	2.975	0	0	0	0
	530	HC-B	Treg	0	0	0	0	0	0	0	3.80893	0	0	0	0	0	7.62206	0	7.27212	0	3.7194	0	0	0	0
	531	HC-B	Treg	0	0.363299	1.75752	0	0	0	0	0	0	0	0	0	0	1.65139	0	4.87828	0	4.96215	0	0	0	0
	532	HC-B	Treg	0	0	0	0	0	0	0	0	0	0	0	0	0	4.33916	6.73246	6.16013	0	3.52876	0	0	0	0
	533	HC-B	Treg	0	0	0	0	0	0	0	0	0	0	0	0	0	0.956871	0	0	0	1.1988	0	0	0	0
	534	HC-B	Treg	0	0	0	0	0	0	0	0	0	0	0	0	0	5.06019	3.28921	5.87313	0	3.31602	0	0	0	0
	535	HC-B	Treg	0	0	0.338294	0	0	0	0	0	0	0	0	0	6.02153	4.67928	0	3.13718	0	3.58376	3.99606	0	0	0
	536	HC-B	Treg	0	0	0	0	0	0	0	3.45463	0	0	0	0	0	5.36152	4.84223	4.63363	0	0	0	0	0	0
	537	HC-B	Treg	0	0	0	0	0	0	0	0	0	0	0	0	0	0	0	5.63649	0	0.295527	0	0	4.69322	0
	538	HC-B	Treg	0	0	0	0	0	0	0	0	0	0	0	0	0	4.63987	3.61354	6.03958	0	5.50536	4.31336	0	0	0
	539	HC-B	Treg	0	0	0	0	0	0	0	0	0	0	0	0	0	5.15073	0	3.83011	0	3.76072	0	0	0	0
	540	HC-B	Treg	0	0	0	0	0	0	0	0	0	0	0	0	0	0	1.28246	5.07625	0	1.57503	0	0	0	0
	541	HC-B	CM	0	0	0	0	0	0	0	0	0	0	0	0.732687	0	0	0	0	0	1.08327	0	0	0	0
	542	HC-B	CM	0	0	0	0	0	0	0	0	0	0	0	0	0	2.7088	0	0	0	1.26417	0	0	0	0
	543	HC-B	CM	0	0	0	0	0	0	0	0	0	0	0	0	0	0	0	0	0	1.01555	0	0	0	0
	544	HC-B	CM	0	0	0	0	0	0	0	0	0	0	0	0	0	1.22808	0	0	0	0	0	0	0	0
	545	HC-B	CM	0	0	0	0	0	0	0	0	0	0	0	0	0	2.10627	0	0	0	1.85382	0	0	0	0
	546	HC-B	CM	0	0	0	0	0	0	0	0	0	0	0	0	0.0838998	2.07604	0	2.19743	0	3.02231	0	0	0	0
	547	HC-B	CM	0	0	0	0	0	0	0	0	0	0	0	0	3.0388	0	0	0	0	0	0	0	0	0
	548	HC-B	CM	0	0	0	0	0	0	0	0	0	0	0	0	0	0.808428	0	0	0	0.655275	0	0	0	0
	549	HC-B	CM	0	0	0	0	0	0	0	0	0	0	0	0	0	1.82124	0	0	0	2.16845	0	0	0	0
	550	HC-B	CM	0	0	0	0	1.74342	0	0	0	0	0	0	0	3.29129	2.16671	0	3.69379	0	2.40483	0	0	0	0
	551	HC-B	CM	0	0	0	0	0	0	0	0	0	0	1.15516	0	0	0.193846	0	0	0	2.40318	0	0	0	0
	552	HC-B	CM	0	0	0	0	0	0	0	0	0	0	1.30445	0	0	0	0	0	0	0	0	0	0	0
	553	HC-B	CM	0	0	0	0	0	0	0	0	0	0	0	0	0	0.309051	0	0	0	2.55971	0	0	0	0
	554	HC-B	CM	0	0	0	0	0	0	0	0	0	0	0	0	0	1.45859	0	0	0	0	0	0	0	0
	555	HC-B	CM	0	0	0	0	0	0	0	0	0	0	0	0	2.48086	0	0	0	0	0	0	0	0	0
	556	HC-B	CM	0	0	0	0	3.668	0	0	0	0	0	0.899961	0.326174	0.878161	0	0	0	0	2.58351	0	0	0	0
	557	HC-B	CM	0	0	0	0	0	0	0	0	0	0	0.840697	0.674033	0	0	0	0	0	0.809672	0	0	0	0
	558	HC-B	EM	0	0	0	0	0	0	1.60388	0	0	0	0.90442	0	0	0	0	0	0.914941	1.70181	0	0	0	0
	559	HC-B	EM	0	0	0	0	0	0	0	0	0	0	0	0	1.80264	0	0	0	0	3.74603	0	0	0	0
	560	HC-B	EM	0	0	0	0	0	0	0	0	0	0	0	0	0	0	0	0	0	1.37537	0	0	0	0
	561	HC-B	EM	0	2.44044	0	2.30581	1.79554	0	2.54543	0	0	0	0	0.920799	0	0	0	0	0	0	0	3.75592	1.01006	3.01799
	562	HC-B	EM	0	1.87375	0	2.06286	0	0	0	1.05404	0	0	0	1.59173	0	0	0	0	1.17906	1.18102	0	4.46635	0	2.30059
	563	HC-B	EM	0	0	0	0	0	0	0	0	0	0	1.30153	0	0	0	0	0	0	3.52911	0	0	0	0
	564	HC-B	EM	0	1.72349	0	0	0	0	0	0.260553	0	0	0	1.34454	0	0	0	0	0	0	0	4.77868	0	3.36882
	565	HC-B	EM	0	0	0	0	0	0	0	0	0	0	0	0.515736	0	0	0	0	1.10145	0	0	0.864208	0	0
	566	HC-B	EM	0	0	0	0	1.92824	0	0	0	0	0	0.528981	1.22468	0.359021	0	0	0	1.28075	1.19909	0	0	0	0
	567	HC-B	EM	0	2.4125	0	0	0	0	2.78367	1.44892	0	0	1.08889	1.70975	2.22653	0	0	0	0.404938	2.36951	0	2.58696	0	4.20165
	568	HC-B	EM	0	0	0	0	0	0	0	0.0772828	0	0	0	0	0	0	0	0	0	1.26116	0	0	0	0
	569	HC-B	EM	0	0	0	0	0	0	0	0	0	0	0	0.0748392	1.97831	0	0	0	0	0	0	0	0	0
	570	HC-B	EM	0	0	0	0	2.70317	0	0	0	0	0	0	0.803648	0	0	0	0.991148	0	2.81562	0	0	0	0
	571	HC-B	EM	0	1.47406	0	1.68266	1.74827	0	0	0	0	0	0	0	2.04292	0	0	0	0	2.12669	0	3.78439	0	4.44299
	572	HC-B	EM	0	0	0	0	0	0	0	0	0	0	0	0	1.32759	0	0	0	0	0	0	0	0	0
	573	HC-B	EM	0	0	0	0	0	0	0	0	0	0	0	0	0	0	0	0	0	1.08128	0	0	0	0
	574	HC-B	EM	0	0	0	0	0	0	0	0	0	0	0	1.82192	0	0	0	0	0	0	0	0	0	0
	575	HC-B	EM	0	0.221694	0	0	0	0	0	0	0	0	0	0.845904	1.33618	0	0	0	0	1.20155	0	0	0	0
	576	HC-B	EM	0	0	0	0	0	0	0	0	0	0	0	2.20179	0	0	0	0	0	0	0	0	0	0
	577	HC-B	EM	0	1.33041	0	0	1.48676	0	1.58176	1.00424	0	0	0.0721631	0.754687	0	0	0	0	2.67567	1.70036	0	2.84795	2.87102	4.10655
	578	HC-B	EM	0	1.30815	0	0	0	3.25304	0	0	0	0	0	0	1.64492	0	0	0	0	0	2.51467	0	0	0
	579	HC-B	EM	0	0	0	0	0	0	0	0	0	0	0	0	0	0	0	0	0	0	0	0	0	0
	580	HC-B	EM	0	0	0	0	2.2	0	0	0	0	0	0.528842	0.143264	1.42694	0	0	0	3.5592	3.46691	0.810928	0	1.09566	0
	581	HC-B	EM	0	0	0	0	0	0	0	0	0	0	0	0	2.94096	0	0	0	0	0	2.88568	0	0	0
	582	HC-B	EM	0	1.27884	0	0	0	0	1.58772	0	0	0	0.590228	2.09965	1.74673	0	0	0	2.20085	0	0	1.78417	0	4.59502
	583	HC-B	N	0	2.19134	0	2.31891	1.65243	0	1.77225	0	0	0	1.38142	0.78446	0	0.0980889	0.853408	0	0.347817	0	0	2.09415	0	4.39168
	584	HC-B	N	0	0	0	0	0	0	0	0	0	0	0	0	0	2.35267	1.89908	0	0	2.14497	0	0	0	0
	585	HC-B	N	0	0	0	0	0	0	0	0	0	0	0	0	0	1.11424	0.395977	0	0	0	0	0	0	0
	586	HC-B	N	0	0	0	0	0	0	0	0	0	0	0	0	0	2.73922	0.306593	0	0	1.33178	0	0	0	0
	587	HC-B	N	0	0	0	0	0	0	0	0	0	0	0	0	0	2.04389	0	0	0	0	0	0	0	0
	588	HC-B	N	0	0	0	0	0	0	0	0	0	0	0	0	0	0	0	0	0	0	0	0	0	0
	589	HC-B	N	0	0	0	0	0	0	0	0	0	0	0	0	0	0.227266	0	0	0	0	0	0	0	0
	590	HC-B	N	0	0	0	0	3.02176	0	0	0	0	0	0.443698	0	0	1.6112	1.4494	0	0	1.92857	0	0	0	0
	591	HC-B	N	0	0	0	0	0	0	0	0	0	0	0	0	0	2.76273	1.05567	0	0	0	0	0	0	0
	592	HC-B	N	0	0	0	0	0	0	0	0	0	0	0	0	0	1.55519	0	0	0	0.580798	0	0	0	0
	593	HC-B	N	0	0	0	0	0	0	0	0	0	0	0	0	0	2.19662	1.13313	0	0	1.14299	0	0	0	0
	594	HC-B	N	0	0	0	0	0	0	0	0	0	0	0	0	0	0	0	0	0	0.151924	0	0	0	0
	595	HC-B	N	0	0	0	0	0	0	0	0	0	0	0	0	0	2.52631	0.291497	0	0	0.879956	0	0	0	0
	596	HC-B	N	0	0	0	0	0	0	0	0	0	0	0	0	0	2.97931	0.717437	0	0	0.42992	0	0	0	0
	597	HC-B	TEMRA	0	2.88087	0	0	0	0	0	0	0.446815	0	3.43163	1.52823	0	0	2.25801	0	1.66414	0.781421	0	2.21639	0	4.45084
	598	HC-B	TEMRA	0	0	0	0	0	0	2.61089	0	0.132704	0	0	1.09057	0	0	0	0	1.81863	0	0	2.65575	0	1.70445
	599	HC-B	TEMRA	0	1.89027	0	0	0	0	2.01566	0	0	0.075715	2.07434	0.294508	0	0	3.59078	0	0.48394	1.05515	0	3.49799	1.04744	4.49416
	600	HC-B	TEMRA	0	2.37912	0	2.68112	0	0	1.95384	0	0	0	0.386932	1.39889	0	0	2.76608	0	0.369094	0	0	1.50839	0	1.70468
	601	HC-B	TEMRA	0	1.80616	0	0	0	0	0	0.418684	1.2468	0	1.62636	0.884907	0.862613	0	0	0	1.7962	2.13995	0	2.93439	0	3.97172
	602	HC-B	TEMRA	0	2.36122	0	0	5.74469	0	2.17425	1.90132	0	0	1.2929	2.81589	0	2.80098	2.93258	0	2.90576	0	0	1.99382	0	4.76362
	603	HC-B	TEMRA	0	2.63786	0	0.782512	0	2.94577	2.07965	0	0	0	2.48243	0.0131677	0	0	2.02923	0	1.04609	0	0	0	0	4.32538
	604	HC-B	TEMRA	0	0	0	0	0	0	0.907003	0	0	0	0	0	0	0	1.67788	0	0	2.10875	0	0	0	0
	605	HC-B	TEMRA	0	1.2227	0	0	2.18458	0	0	0	0	0	0	0	0	0	1.99163	0	2.57029	0	0	0	0	0
	606	HC-B	TEMRA	0	0	0	0	0	0	0	0	0	0	0.772581	0.752952	0	0	2.31452	2.87545	0	0	0	0	0	0
	607	HC-B	TEMRA	0	1.50085	0	0	0	0	0	0	0	0	0.902191	0	0	0	2.51699	0	0	1.20519	0	0	0	0
	608	HC-B	TEMRA	0	2.32902	0.099801	0	0	0	0	0	0	3.06011	2.62344	2.06753	0	0	2.62762	0	2.43742	1.21882	0	0	0	4.97363
	609	HC-B	TEMRA	0	3.27192	0	0	0	0	3.70542	2.29514	1.46947	0	0	1.91855	0	0	2.54848	0	1.24257	0	0	2.48617	0	3.25953
	610	HC-B	TEMRA	0	3.26729	0	0	0	0	0	0	0	0	2.37273	1.21699	0	0	3.87588	0	1.41636	0	0	1.58108	0	5.54492
	611	HC-B	TEMRA	0	0.536475	0	0	2.36812	0	0	0	0	0	2.43497	1.82157	0	0	0	0	2.91707	0	0	0	0	0
	612	HC-B	TEMRA	0	0.150673	0	0	0	0	2.71216	0	0	0	0	0.661388	0	0	1.16929	0	2.35239	0.0154548	0	0	0	4.02222
	613	HC-B	TEMRA	0	2.34066	0	0	0	0	0	0	0	0	0.499487	2.09647	0	0	0	0	1.01355	0	0	0	0	0
	614	HC-B	TEMRA	0	2.62478	0.0638533	1.91793	0	0	2.23059	0	0	0	0.444644	1.18954	0	0	3.17694	0	1.34403	0	0	0	0	2.17436
	615	HC-B	TEMRA	0	2.18892	0	0	0	0	0	0	0	0	3.16058	0.573827	0	0	0	0	3.32379	1.14694	0	3.64697	0	4.32646
	616	HC-B	TEMRA	0	3.14781	0	0	0	0	0	0	0	0	2.39203	1.66653	0	0	0.975718	0	2.14284	0	0	0	0	5.97564
	617	HC-B	TEMRA	0	1.80168	0.173389	0	3.84062	0	0	0	0	0	1.63682	0.704329	0	0	2.12748	0	1.94656	0	0	2.99538	0	0.60392
	618	HC-B	TEMRA	0	2.38176	0	0	0	0	0.816467	0	0	2.50389	3.79269	2.07587	0	0	4.14852	0	2.88565	0	0	2.55685	0	4.16158
	619	HC-B	TEMRA	0	2.98074	0	0	0	0	3.46002	0	0	0	3.12339	1.71934	0	0	1.74637	0	0	1.11827	0	2.70777	0	5.41973
	620	HC-B	TEMRA	0	2.99399	0.215415	0.724157	0	0	0	0	0	0	1.9179	1.6952	0	0	1.44194	0	0	1.38977	0	1.51593	0	3.97637
	621	HC-B	TEMRA	0	2.32871	0.822358	0	0	3.17504	4.59434	0	0	0	2.77253	2.81899	0	0	0.89221	0	3.72723	0	0	4.31946	0	6.16745
	622	HC-B	TEMRA	0	2.88779	0	0	0	0	0	0	0	0	0	1.17601	0	0	1.83074	0	0	0	0	0	0	3.35894
	623	HC-B	TEMRA	0	2.07031	0.609648	0	3.65722	0	0	1.93126	0	0	0.559552	2.71537	1.85334	0	1.37583	0	3.85464	1.31554	0	3.15767	0	4.7879
	624	HC-B	TEMRA	0	0	0	0	0	0	0.672289	0	0	0	0.0775719	0.961091	1.90643	0	0	0	0	0.413748	0	0	0	0
	625	HC-B	TEMRA	0	1.87277	0	0	0	0	2.17792	0	0	0	0	0.659137	0	0	3.59466	0	0	1.4279	0	2.06715	0	2.06376
	626	HC-B	TEMRA	0	0	0	0	0	0	0	0	0	0	0.505335	0	0	0	2.99736	0	0	1.49506	0	0	0	0
	627	HC-B	TEMRA	0	3.60665	0	0	2.47086	0	2.34968	0	0	0.629331	2.82505	2.2504	0	0	3.24108	0	0	0	0	0	0	5.67754
	628	HC-B	TEMRA	0	2.62612	0	0	2.99985	0	0	0	0	0	0	1.47772	2.78923	0	0.00679138	0	0	0	0	5.3659	1.80076	3.42116
	629	HC-B	TEMRA	0	1.82227	0	0	4.34834	0	0	0	0	0	0.588962	1.36693	0	0	2.73341	0	2.86178	0.251303	0	0	0	0
	630	HC-B	TEMRA	0	0	0	0	0	0	2.20656	0	0	0	0	0.503403	1.71671	0	1.15158	0	0	2.25026	0	0	0	0
	631	HC-B	TEMRA	0	2.06583	0	0	0	0	1.92686	0	0	0	1.02664	1.00762	0	0	0.938468	0	0	1.41613	0	3.30129	0	5.05606
	632	HC-B	TEMRA	0	3.87401	0	0	0	4.17929	3.60631	0	0	0	1.75612	0.511973	0	0	2.48069	0	1.71199	1.3935	0	5.15386	0	6.01448
	633	HC-B	TEMRA	4.92184	1.82488	0	2.52005	3.83726	2.63136	3.83249	0	0	0	0.518886	1.1856	0	0	3.53132	0	0	0	0	3.20163	0	5.4734
	634	HC-B	TEMRA	0	0	0	0	0	0	0	0	0	0	0.884935	1.64415	0.885147	0	1.7737	0	0	1.47497	0	0	0	0
	635	HC-B	TEMRA	0	1.64226	0	0.15004	0	0	0.531131	0	0	0	2.58131	1.79994	0.301253	1.40309	4.69363	0	1.14757	0	0	4.92213	0	1.6774
	636	HC-B	TEMRA	0	2.75971	0	0	0	0	1.47483	0	0	0	1.84978	1.19256	0	0	1.94913	0	0.722932	0	0	3.52936	0	4.12962
	637	HC-B	TEMRA	0	3.07219	0	0	4.19588	0	0	0	0	1.00384	3.25057	1.95806	0	0	3.53752	0	0	0	0	1.59186	0	1.52131
	638	HC-B	TEMRA	0	1.45929	0	0	0	0	3.21549	0	0	0	1.63336	0.233614	0	0.390586	1.57029	0	0	0	0	1.5674	0	5.09328
	639	HC-B	TEMRA	0	0	0	0	0	0	0	0	0	0	0	0	0	0	1.91324	0	0	0	0	0	0	0
	640	HC-B	TEMRA	0	3.39023	0.450304	1.01658	3.08677	0	1.3026	0	0	0	2.95145	2.35472	0	0	3.82984	0	0	0	0	0	0	3.81306
	641	HC-B	TEMRA	0	2.45024	0	0	0	0	1.98934	0	0	0	2.11537	1.88879	0	0	4.1115	0	0	0	0	0	0	0
	642	HC-B	TEMRA	0	2.49567	0	0	0	0	0	0	0	0	2.17712	2.02918	0	0	3.73802	0	0	1.99513	0	1.78403	0	4.69442
	643	HC-B	TEMRA	0	0.835906	0	0	0	0	2.26394	2.01198	0	0	0	3.16935	1.37283	0	0	0	0	1.48899	0	0	0	2.32876
	644	HC-B	TEMRA	0	2.68523	0	0	2.47543	3.68313	0	0	0	0	2.48909	0.767237	0	0	4.58599	0	1.84607	0	0	2.6075	0	4.36889
	645	HC-B	TEMRA	0	3.53167	0.572093	1.3012	0	0	0	0	0	0	1.94439	0	0	0	0.670202	0	3.41374	0.057931	0	4.00228	0	5.36946
	646	HC-B	TEMRA	0	1.35008	0	0	0	0	0	0	0	0	1.97669	0.782408	0	0	0.540893	0	0	0	0	3.96643	0	2.58493
	647	HC-B	Treg	0	0	0	0	0	0	0	0	0	0	0	0	0	1.46829	0	1.05119	0	0	0	0	0	0
	648	HC-B	Treg	0	0	0	0	0	0	0	0	0	0	0.752101	0	0	0	0	0	0	0	0	0	0	0
	649	HC-B	Treg	0	0	0	0	0	0	0	0.696521	0	0	0	0	0	0	0	0.0615215	0	0	0	0	0	0
	650	HC-B	Treg	0	0	0	0	0	0	0	0	0	0	0	0	0	1.82695	0	4.49754	0	1.36177	0	0	0	0
	651	HC-B	Treg	0	0	0	0	0	0	0	0	0	0	0	0	0.237616	0	0	3.786	0	0	0	0	0.118137	0
	652	HC-B	Treg	0	0	0	0	0	0	0	0	0	0	0	0	0	0.604629	0	4.3201	0	1.61829	0	0	0	0
	653	HC-B	Treg	0	0	0	0	0	0	0	0	0	0	0	0	0	0	0	4.01113	0	0.20029	0	0	0	0
	654	HC-B	Treg	0	0	0	0	0	0	0	0	0	0	0	0	0	1.66509	0.231674	0	0	0	0	0	0	0
	655	HC-B	Treg	0	0	0	0	0	0	0	0	0	0	0	0	0	0.667879	0	0.0591384	0	0.892332	0	0	0	0
	656	HC-B	Treg	0	0	0	0	0	0	0	0	0	0	0	0	0.424227	0	0	0	0	1.77645	0	0	0	0
	657	HC-B	Treg	0	0	0	0	0	0	0	0	0	0	0	0	0	0.466983	0	2.86502	0	0	0	0	0	0
	658	HC-B	Treg	0	0	0	0	0	0	0	0	0	0	0	0	0	0.015776	0	0.421535	0	0	0	0	0	0
	659	HC-B	Treg	0	0	0	0	0	0	0	0	0	0	0	0	0	0.236411	0	3.89393	0	0	0	0	0	0
	660	HC-B	Treg	0	0	0	0	0	0	0	0	0	0	0	0	0	0.780559	0	2.75284	0	0.163817	0.0129776	0	0	0
	661	HC-B	Treg	0	0	0	0	0	0	0	2.73533	0	0	0	0	0	0.0908349	0	3.08627	0	0.103565	0	0	0	0
	662	HC-B	Treg	0	0	0	0	0	0	0	0	0	0	0	0	0	2.06099	0	3.29151	0	0.305297	0	0	0	0
	663	HC-B	Treg	0	0	0	0	0	0	0	0	2.23133	0	0	0	0	0.67567	0	0.656917	0	0	0	0	0	0
	664	HC-B	Treg	0	0	0	0	0	0	0	0	0	0	0	0	0	1.9938	1.61887	2.93282	0	0	0	0	0	0
	665	HC-B	Treg	0	0	0	0	0	0	0	0	0	0	0	0	0	1.361	0	2.87682	0	0	0	0	0	0
	666	HC-B	Treg	0	0	0	0	0	0	0	0	0	0	0	0	0	0	0	5.15914	0	1.52202	0	0	0	0
	667	HC-B	Treg	0	0	0	1.10061	0	0	0	0	0	0	0	0	0	0.960891	0	4.31963	0	1.06512	0	0	0	0
	668	HC-B	Treg	0	0	0	0	0	0	0	1.43556	0	0	0	0	0	2.06045	1.04039	3.06503	0	2.05122	0	0	0	0
	669	HC-B	Treg	0	0	0	0	0	0	0	0	0	0	0	0	0	2.06319	0	2.95095	0	0.929205	0	0	0	0
	670	HC-B	Treg	0	0	0	0	0	0	0	0	0	0	0	0	3.02251	1.60593	0	1.78649	0	1.4135	2.27516	0	0	0
	671	HC-B	Treg	0	0	0	0	0	0	0	0	0	0	0	0	0	0	0	0	0	1.36174	0	2.123	0	0
	672	HC-B	Treg	0	0	0	0	0	0	0	0	0	0	0	0	1.89885	0.789057	0	5.12245	0	0	0	0	0	0
	673	HC-B	Treg	0	0	0	0	0	0	0	0	0	0	0	0	0	2.15062	0	5.06304	0	1.84046	0	0	0	0
	674	HC-B	Treg	0	0	0	0	0	0	0	0	0	0	0	0	0	2.53077	2.33473	5.32515	0	1.49083	0	0	0	0
	675	HC-B	Treg	0	0	0	0	0	0	0	0.34944	0	0	0	0	0	0.718812	0	4.28849	0	1.6967	0	0	0	0
	676	HC-B	Treg	0	0	0	0	0	0	0	0	0	0	0	0	0	1.85314	0	3.35372	0	0	0	0	0	0
	677	HC-B	Treg	0	0	0	0	0	0	0	0	0	0	0	0	0	0.729876	0	4.17892	0	0	0	0	0	0
	678	HC-B	Treg	0	0	0	0	0	0	0	0	0	0	0	0	0	2.53347	0	3.29432	0	2.25996	0	0	0	0
	679	HC-B	Treg	0	0	0	0	0	0	0	0	0	0	0	0	0.44077	0	0	5.7543	0	2.91786	0	0	0	0
	680	HC-B	Treg	0	0	0	0	0	0	0	2.16142	0	0	0	0	0	2.38565	0	3.03423	0	0	0	0	0	0
	681	HC-B	CM	0	0	0	0	0	0	0	0	0	0	0	0	0	0	0.824654	0	0	2.24014	0	0	0	0
	682	HC-B	CM	0	0	0	0	0	0	0	0	0	0	0	0	0	1.0715	2.6544	0	0	4.75929	2.77142	0	0	0
	683	HC-B	CM	0	0	0	0	0	0	0	0	0	0	0	0	0	1.16822	0	0	0	0	0	0	0	0
	684	HC-B	CM	0	0	0	0	0	0	0	0	0	0	0	0	0	1.78525	0	0	0	0.805068	0	0	0	0
	685	HC-B	CM	0	0	0	0	0	0	0	0	0	0	0.682432	0	0	1.24973	0.0488796	0	0	3.39801	0	0	0	0
	686	HC-B	CM	0	0	0	0	0	0	0	0	2.56532	0	0	0	0	1.16513	0	0	0	1.70208	0	0	0	0
	687	HC-B	CM	0	0	0	0	1.06058	0	0	0	0	0	0	0	2.44421	1.07436	0	0	0	1.47684	0.132738	0	0	0
	688	HC-B	CM	0	0	0	0	0	0	0	0	0	0	0	0	0	1.16983	0.289005	0	0	3.46799	0	0	0	0
	689	HC-B	CM	0	0	0	0	0	0	0	0	0	0	0	2.05498	0	0	0	0	0	0	0	0	2.73457	0
	690	HC-B	CM	0	0	0.55512	0	0	0	0	0	0	0	1.61914	0	3.30806	4.81999	0.879423	0	0	0	0	0	0	0
	691	HC-B	CM	0	0	0	0	0	0	0	0	0	0	0	0	0	0	0.673237	0	0	0	0	0	0	0
	692	HC-B	CM	0	0	0	0	0	0	0	0	0	0	0	0	1.80554	0.705245	0	0	0	0	0	0	3.26997	0
	693	HC-B	CM	0	0	0	0	0	0	0	0	0	0	1.59832	2.45471	0	0	0	0	0	3.00224	0	0	0	0
	694	HC-B	CM	0	0	0	0	0	0	0	0	0	0	0	0	0	0.633926	1.00912	0	0	0	0	0	0	0
	695	HC-B	CM	0	0	0	0	0	0	0	1.15556	0	0	0	0	0	0	0	0	0	0	0	0	0	0
	696	HC-B	CM	0	0	0	0	0	0	0	0	0	0	0	0	0	1.18961	0	0	0	2.2644	0	0	0	0
	697	HC-B	CM	0	0	0	0	0	0	0	0	0	0	0	0	0	0	0	0	0	1.54233	0	0	0	0
	698	HC-B	CM	0	0	0	0	0	0	0	0	0	0	0	0	0	0	0	0	0	3.77959	0	0	0	0
	699	HC-B	CM	0	0	0	0	0	0	0	0	0	0	0	0	0.688973	2.22979	0	0	0	2.62257	0	0	0	0
	700	HC-B	CM	0	0	0	0	0	0	0	0	0	0	0	0	0	2.35969	0	0	0	1.00072	0	0	0	0
	701	HC-B	CM	0	0	0	0	0	0	0	0	0.0268197	0	0	0	0	0	0	0	0	1.75506	0	0	0	0
	702	HC-B	CM	0	0	0	0	0	0	0	0	0	0	0	0	0	2.0767	1.83807	0	0	2.47548	0	0	0	0
	703	HC-B	CM	0	0	0	0	0	0	0	0	0	0	0.63207	0	0	0	0	0	0	1.20673	0	0	0	0
	704	HC-B	CM	0	0.340505	0	0	1.18128	0	0	0	0	0	0.0484772	0	2.39441	2.12189	0	0	0	1.82454	0	0	0	0
	705	HC-B	CM	0	0	0	0	0	0	0	0	0	0	2.01266	0.497245	0.323069	0	0	0	0	1.306	0	0	0	0
	706	HC-B	CM	0	0	0	0	0	0	0	0	0	0	0	2.03945	2.03871	0	0	0	0	1.26464	2.10804	0	0.920484	0
	707	HC-B	CM	0	0	0.298711	0	0	0	0	0	0	0	1.84477	1.96355	0	2.84407	1.0877	0	0	0	0	1.91076	0	2.14265
	708	HC-B	CM	0	0	0	0	1.11422	0	0	0	0	0	0	0	1.68092	1.7122	0	0	0	2.06859	0	0	0.988878	0
	709	HC-B	CM	0	0	1.13878	0	0	0	0	0	0	0	0	2.60269	0	2.00932	1.84587	0	0	0	0	0	4.09967	0
	710	HC-B	CM	0	0.145162	0	0	0	0	0	0	0	0	0	0	0	2.2621	0	0	0	2.30105	0	0	1.28937	0.217634
	711	HC-B	CM	0	0	0	0	0	0	0	0	0	0	0	0	0	0.331175	0.828251	0	0	2.49339	0	0	0	0
	712	HC-B	CM	0	0	0	0	0	0	0	0	0	0	0	0	0.0656376	1.18856	0.515974	0	0	2.81431	0	0	0	0
	713	HC-B	CM	0	0	0	0	0	0	0	0	0	0	0	0	0	0	0	0	0	0	0	0	0	0
	714	HC-B	CM	0	0	0	0	0	0	0	0	0	0	0.862641	0	0	0	0	0	0	3.58159	0	0	0	0
	715	HC-B	CM	0	0.265646	0	0	0	0	0	0	0	0	0	0.0819643	2.21768	0	0	0	0.731928	0	0	1.05708	0	0.475826
	716	HC-B	EM	0	1.75331	0	1.48635	0	0	0	0	0	0	1.37111	0.959787	0	0	0	0	0	0.439559	0	4.41756	0.162396	3.76926
	717	HC-B	EM	0	1.36435	0	2.81777	0	0	0	0	0	0	0	0.442914	0	0	0	0	0	1.05191	0	3.48351	0	4.18112
	718	HC-B	EM	0	2.66367	0	0	0	0	0	0	0	0	0	0.0945431	1.71868	0	0	0	0	0	0	3.06779	0	3.14461
	719	HC-B	EM	6.0637	1.90894	0	0	1.30818	0	2.80873	0.967059	0	0	2.10701	0.103461	0	0	0	0	0	0.0351573	0	5.74456	0	4.0446
	720	HC-B	EM	0	2.43235	0	1.38747	0	0	1.24482	0	0	0	0	0	0	0	0	0	0	0	0	3.36236	0	4.08142
	721	HC-B	EM	0	0	0	0	0	0	0	0	0	0	0	0	1.38487	0	0	0	0	0	1.08664	0	0	0
	722	HC-B	EM	0	0	0	0	1.82228	0	0	0	0	0	0	1.34722	0	0	0	0	3.20357	0.795697	0	0.631598	0	0
	723	HC-B	EM	0	0	0	0	0	0	0	0	0	0	0	1.09596	0	0	0	0	2.37501	2.50222	0	1.40897	0	2.79147
	724	HC-B	EM	0	0	0	0	0	2.72573	0	0.773877	0	0	1.63975	0	3.56586	0	0	0	0	1.04486	0	0	0	0
	725	HC-B	EM	0	1.05826	0	0	0	0	0	0	0	0	0	0.526806	0	0	0	0	0.421621	0	0	3.98989	0	0
	726	HC-B	EM	0	0	0	0	0	0	0	0	0	0	0	0.990971	0	0	0	0	0	1.64743	0	2.45138	0	3.13303
	727	HC-B	EM	0	0	0	0	0	0	0	0	1.07857	0	0.344662	0	0	0	0	0	0	4.75847	0	0	0	0
	728	HC-B	EM	0	0	0	0	0	0	0	0	0	0	0	1.05974	0	0	0	0	0	2.20757	0	0	0	0
	729	HC-B	EM	0	0	0	0	0	0	0	0	0	0	0	0	0	0	0	0	0	0	0	3.7407	0	2.73132
	730	HC-B	EM	0	0	0	0	1.32801	0	0	0	1.55134	0	0.718279	0	0	0	0	0	1.65163	1.70141	0	4.22157	0	0
	731	HC-B	EM	0	0.773507	0	0	0	0	0	0	0	0	1.81367	2.24237	0	1.23188	0	0	4.6525	0	0	1.92299	0	0
	732	HC-B	EM	0	2.31731	0	0.450751	2.43941	0	0	0	1.51618	0	0	1.72855	0	1.63508	0	0	4.36534	0.691385	0	3.3471	0	0
	733	HC-B	EM	0	1.84969	0	1.08184	1.87165	0	0	0	0	1.21983	1.98683	1.41234	0	0	0	0	0	0.26799	0	3.24195	1.06604	4.69193
	734	HC-B	EM	0	2.37387	0	0	0	0	0	0	0	0	2.27356	0.72582	0	0	0	0	0	1.94959	0	3.07896	0	3.62191
	735	HC-B	EM	0	2.29178	0	0	0	0	0	0	0	0	2.40317	0	0	0	0	0	0	0	0	4.21019	0.786983	2.86936
	736	HC-B	EM	0	2.48654	0	0	0	0	0	0	0	0	0	0	0	0	0	0	2.29587	0	0	1.75853	0	3.65566
	737	HC-B	EM	0	1.18342	0	1.37992	0	0	0.726364	0	0	0	1.41361	0.850186	0.213452	0	0	0	0	0.396599	0	1.19993	1.39111	3.25188
	738	HC-B	EM	0	1.92484	0	1.30417	2.72283	0	0.442644	0	0	0	0	1.05497	0	1.23219	0	0	2.5603	0	0	2.97741	0	3.58906
	739	HC-B	EM	6.372	2.31444	0.235543	0	0	0	1.9466	0	2.85864	0	1.38725	0	0	0	0	0	0	2.46852	0	5.06523	0	6.13171
	740	HC-B	EM	0	1.15023	0	0	0	0	0	0	0	0	0.153202	0	0	0	0	0	0	0	0	1.54971	0	1.77603
	741	HC-B	EM	0	1.82549	0	0	0	2.47564	1.80413	0	0	0	0.789224	0.962959	0	1.27312	0	0	4.0781	0	0	1.68481	0	0
	742	HC-B	EM	0	0	0	0	0	0	0	0	0	0	0	0.790158	0	0	0	2.19565	2.05676	1.98335	0	3.059	1.75313	0
	743	HC-B	EM	0	0	0	0	0	0	0	0	0	0	0.422691	0	2.35887	0	0	0	0	3.85913	0	0	0	0
	744	HC-B	EM	0	0	0	0	0	0	0	0	0	0	0.54428	0	2.2222	0	0	0	0	1.25209	1.69053	0	0	0
	745	HC-B	EM	0	0	0	0	0	0	0	0	0	0	0.790666	0	0	0	0	0	0	0	0	3.48536	0	2.5108
	746	HC-B	EM	0	1.63646	0.433996	0	0	0	1.44165	0	0	0	0	1.89802	1.78967	0	0	0	0	0	0	4.19903	0	3.60397
	747	HC-B	EM	0	1.4181	0	2.11211	2.25663	0	0	0	0	0	0	0	0	0	0	0	0.817133	0	0	2.27423	0	2.75302
	748	HC-B	EM	0	0	0	0	0	0	0	0	0	0	0	0	3.79523	0	0.521784	0	0	1.6139	0	0	0	0
	749	HC-B	EM	0	0	0	0	0.755308	0	0	0	0	0	1.07928	0	0	0	0	0	1.49752	0.831913	0	1.48133	0	0
	750	HC-B	EM	0	0	0	0	0	0	0	0	0	0	0	0	0	0	0	0	0	0	1.02206	0	0	0
	751	HC-B	EM	0	1.20232	0	0	2.21257	0	0	0	0	0	0	1.13608	3.99146	0	0	0	0	1.42465	0	0	0	0
	752	HC-B	EM	0	0.0504754	0	0	0	0	0	0	0	0	1.74692	0.775858	0	0	0	0	1.2466	0.10475	0	0.568002	0	0.22353
	753	HC-B	EM	0	2.15729	0	0	3.74215	0	0.879144	0	0	0	0	2.1533	0	0	0	0	0	0	0	3.72407	0	1.8739
	754	HC-B	EM	0	2.15502	0	0	0	0	0	0	0	0.288563	0	1.6103	0	0	0	0	3.71671	0	0	4.42158	0	3.37168
	755	HC-B	EM	0	0	0	0	0	0	0	0	0	0	1.18878	0.887605	2.15809	0	0	0	2.26352	0	0	2.24823	0	0
	756	HC-B	EM	0	0	0	0	0	0	0	0	0	0	0	0	0	0	0	0	0	0	0	0	0	0
	757	HC-B	EM	3.77824	1.40917	0	0	0	0	0	0	0	0	2.01296	0.766523	0	0	0	0	2.75365	0.426675	0	2.93532	0.225346	1.26169
	758	HC-B	EM	0	1.39103	0	0	2.41896	0	1.64187	0	0	0	0	0.511492	0	1.56737	0	0	1.68458	1.01084	0	3.29128	0	3.44838
	759	HC-B	EM	0	3.07244	0.263567	0	0	0	2.6047	0	0	0	0	0	0	0	0	0	0	0	0	4.74858	0	3.88802
	760	HC-B	EM	0	0	0	0	0	0	0	0	0	0	0	0.998307	0	0	0	0	0.717736	2.0222	0	0	0	0
	761	HC-B	EM	0	2.62412	0.251132	0.941391	0	0	1.69443	0	0	0	0	1.50157	0	0	0	0	0	0	0	5.17037	0	3.95794
	762	HC-B	N	0	0	0	0	0	0	0	0	0	0	0	0	0	2.79134	1.34368	0	0	1.59582	0	0	0	0
	763	HC-B	N	0	0	0	0	0	0	0	0	0	0	0	0	0	2.88226	2.5217	0	0	0	0	0	0	0
	764	HC-B	N	0	0	0	0	0	0	0	0	0	0	0	0	0	2.41514	2.06198	0	0	0	0	0	0	0
	765	HC-B	N	0	0	0	0	0	0	0	0	0	0	0	0	0	0.662466	1.99352	0	0	0.222576	0	0	0	0
	766	HC-B	N	0	0	0	0	0	0	0	0	0	0	0	0	0	1.24637	3.38928	0	0	1.51342	0	0	0	0
	767	HC-B	N	0	0	0	0	0	0	0	0	0	0	0	0	0	1.67118	3.42135	0	0	0	0	0	0	0
	768	HC-B	N	0	0	0	0	0	0	0	0	0	0	0	0	0	1.98678	2.09161	0	0	0	0	0	0	0
	769	HC-B	N	0	0	0	0	0	0	0	0	0	0	0	0	0	0.914826	3.20448	0	0	0.357397	0	0	0	0
	770	HC-B	N	0	0	0	0	0	0	0	0	0	0	0	0	0	1.77111	3.0425	0	0	0	0	0	0	0
	771	HC-B	N	6.34171	3.28708	0	1.05587	1.831	0	0	0	0	0.877721	0	1.81329	0	0	4.99724	0	4.26479	0	0	4.4391	0	6.07332
	772	HC-B	N	0	0	0	0	0	0	0	0	0	0	0	0	0	0.3712	3.1459	0	0	0	0	0	0	0
	773	HC-B	N	0	0	0	0	0	0	0	0	0	0	0	0	0	0.417773	3.01874	0	0	0	0	0	0	0
	774	HC-B	N	0	0	0	0	0	0	0	0	0	0	0	0	0	1.21811	2.24132	0	0	0	0	0	0	0
	775	HC-B	N	0	0	0	0	0	0	0	0	0	0	0	0	0	0	2.70259	0	0	0	0	0	0	0
	776	HC-B	N	0	0	0	0	0	0	0	0	0	0	0	0	0	2.05939	2.79402	0	0	1.60809	0	0	0	0
	777	HC-B	TEMRA	0	2.86037	0.610166	0	0	0	0	0	2.10434	0	1.86418	0.996296	0.161983	1.76956	3.94967	0	0	0	0	4.35045	0	5.61039
	778	HC-B	TEMRA	0	2.12203	0	0	0	0	1.12242	0	0	0	0	1.19483	0	0	0	0	0	0	0	3.22362	1.75617	4.43475
	779	HC-B	TEMRA	0	1.27939	0	0	0	0	1.11708	0	0	0	1.51437	1.39241	0	0	2.70922	0	3.43552	0.584045	0	1.80138	0	3.77294
	780	HC-B	TEMRA	0	1.36611	0	0	0	0	0.237821	0	0	0	0.295258	0.231643	0	0	2.47805	0	0	0	0	0	0	2.61086
	781	HC-B	TEMRA	0	2.72663	0	0	0	0	2.75459	0	0	0	1.5297	0	0	0	1.76926	0	0	0	0	4.75533	0	4.84915
	782	HC-B	TEMRA	0	3.38385	0.0638803	1.45996	0	0	2.15101	0	0	0	0	2.63914	0	0	5.57009	0	0	2.58216	0	4.14837	0	4.00261
	783	HC-B	TEMRA	0	3.15476	0.736488	0	0	0	1.84818	0	0	0	0	1.85088	0	0	3.10379	0	0	0	0	4.23631	0	5.63087
	784	HC-B	TEMRA	0	0	0	0	0	0	1.33926	0	0	0	1.27546	2.17293	0	0.680595	1.33248	0	0.95153	3.98527	0	0.220666	0	0
	785	HC-B	TEMRA	0	2.86114	0.199276	0	0	0	1.65951	0	1.68104	0	0	0	0	0	2.27219	0	0	2.6106	0	5.00885	0	6.52923
	786	HC-B	TEMRA	0	3.89797	0	1.74354	1.92555	0	0	0	1.56114	0	1.0891	0.41299	0	0	1.7268	0	0.39243	0	0	2.35804	0	3.74378
	787	HC-B	TEMRA	0	2.41011	0	0	0	0	0	0	3.02079	0	0.310857	1.99438	0	0.275713	3.22509	0	0	0.851369	0	4.68976	0	6.20563
	788	HC-B	TEMRA	0	3.32568	0.1989	3.27966	1.71356	0	0	0	0	0	0	1.88762	1.6989	0	2.69606	0	0	0.310301	0	5.05703	0	6.92659
	789	HC-B	TEMRA	0	2.66755	0	3.08941	0	0	0	1.3297	0	0	0	0.398381	0	0.764368	1.20957	0	2.79077	2.3115	0	4.62593	0	5.14856
	790	HC-B	TEMRA	6.02989	3.47237	0	2.53565	3.86525	0	0	0	1.02396	0	0	1.65841	0	0	2.66122	0	2.91513	0	0	4.20324	0	5.43258
	791	HC-B	TEMRA	0	2.96929	0.577441	0	0	0	1.71448	0	1.38058	0	3.31133	1.39088	0	0	3.69188	0	0	2.566	0	3.06329	0	0
	792	HC-B	TEMRA	0	3.47095	0.0109944	1.22627	0.770759	0	0	0	0	0	0	0	1.02191	0	4.42777	0	0	2.54279	0	5.6797	0	5.92378
	793	HC-B	TEMRA	0	0	0	0	0	0	0	0	0	0	0	0.995904	0	0.136386	3.33659	0	1.11132	3.14228	0	0	0	0
	794	HC-B	TEMRA	6.59639	2.54029	0	1.30306	0	0	0	0.588686	0	0	0.216959	1.31363	0	0.929767	0.331928	0	3.50494	3.55913	0	0.452739	0	3.05886
	795	HC-B	TEMRA	0	2.43609	0	0	2.2447	0	0	0	0	0	1.141	1.59815	0.853542	0	2.93019	0	0.661574	1.15413	0	3.22239	0	0
	796	HC-B	TEMRA	0	2.2711	0	0	2.92966	0	3.24502	0	1.0036	0	2.33547	0	0	1.10557	3.17813	0	1.54234	2.29608	0	3.47596	0	2.209
	797	HC-B	TEMRA	0	3.7219	0	1.41703	0	0	1.57555	0	0	0	0	1.83372	0	0	3.45203	0	1.54479	2.90564	0	3.86328	0	5.84374
	798	HC-B	TEMRA	0	3.33581	0	0	0	0	1.84848	0	0	0	1.89741	0	0	0	2.74619	0	0	1.57921	0	2.93532	0	6.4156
	799	HC-B	TEMRA	0	3.78345	0	1.51638	3.84781	0	0	0	0	0	2.4322	0	0	0	2.80911	0	0	0	0	4.84008	0	3.92904
	800	HC-B	TEMRA	7.27909	3.45119	0	2.00522	0	0	0	0.604692	0	0	0.16241	0	0.822109	0	5.58821	0	2.58915	0	0	3.18583	0	4.83392
	801	HC-B	TEMRA	0	1.23154	0.428402	1.55615	0	0	1.60124	0	0	0	0.573464	0	0	0	2.41581	0	0	0	0	0	0	5.81861
	802	HC-B	TEMRA	0	4.10017	1.95783	2.05264	0	0	2.46318	0	0	0	1.56443	2.47123	2.49215	0	3.76695	0	0	0	0	6.21164	0	7.04536
	803	HC-B	TEMRA	0	3.15958	0	0	0	0	0	1.25806	0	0	0	1.82877	0	0.903429	3.57447	0	0	0	0	5.31578	0	6.22923
	804	HC-B	TEMRA	5.19968	5.13188	0	1.11568	0	0	1.40199	0	0	0	2.33197	1.48174	0	0.692161	5.02115	0	3.42824	0.444308	0	6.67761	1.3775	6.04004
	805	HC-B	TEMRA	0	4.84872	0.407439	3.8823	0	0	2.5405	0	0	0	1.55284	1.78985	0	1.39582	2.5297	0	0	0	0	4.11366	0	8.17706
	806	HC-B	TEMRA	0	3.71754	1.11224	0	1.94962	0	0	0	0	0	1.23408	1.64646	0	1.92026	2.77871	0	0	0	0	4.73426	0	4.25173
	807	HC-B	TEMRA	0	4.07745	1.23273	0.798032	0	0	3.01128	2.77697	2.32212	1.90355	2.5553	2.97332	0	2.72491	5.14675	0	4.48101	1.86662	0	3.48351	0	5.64357
	808	HC-B	TEMRA	5.41425	3.54492	0.392956	0	0	0	0	0	2.6591	0	2.40716	0.961399	0	1.53231	3.32159	0	1.4936	2.27519	0	4.13691	0	5.49617
	809	HC-B	TEMRA	0	3.29642	0	2.27144	1.92158	0	0	0	0	0	0	1.06379	0	0	3.70436	0	1.97431	0	0	0	0	5.10944
	810	HC-B	TEMRA	0	3.3292	0	0	2.31417	0	2.72785	1.35933	0	0	2.23144	0.705423	0	0	4.16909	0	0	0	0	2.8998	0	5.80825
	811	HC-B	TEMRA	0	1.20737	0	0	2.0252	0	0	0	0	0	1.8815	2.5098	0	0.974399	0	0	2.41164	0	0	2.67128	0	0.0569298
	812	HC-B	TEMRA	0	2.07415	0	0	0	0	0	0	0	0	0.778485	2.25856	0	1.01266	0.996799	0	0	1.32149	0	2.81867	0	4.02834
	813	HC-B	TEMRA	0	3.15383	0.186391	4.42808	0	0	0	0	1.52606	0	0	0	0	0	4.08437	0	0	2.82169	0	4.1772	0	5.50035
	814	HC-B	TEMRA	0	2.45275	0.231601	0	0	0	0	0	1.12977	0	0	0	0.247395	0	3.49824	0	0	0	0	3.33732	0	5.89389
	815	HC-B	TEMRA	0	3.56625	0	1.18346	2.92971	0	0.932915	0	0	0	0.963973	1.98131	1.29636	0	0.634531	0	0	3.33916	0	0	0	5.69256
	816	HC-B	TEMRA	0	3.05155	0	0	0	0	0	0	0	0	0	2.2326	0.514843	1.81077	4.87117	0	2.80194	1.49438	0	4.54914	0	3.85661
	817	HC-B	TEMRA	0	1.89155	0	0.750197	0	0	0.771242	0	0	0	0	0	0	0	2.0593	0	0	0	0	2.92792	0.426982	4.25605
	818	HC-B	TEMRA	0	2.86165	0	0	3.45783	0	0	0	0	0	0	0	0	0	1.53498	0	0	0	0	4.31005	0	4.31335
	819	HC-B	TEMRA	0	3.3818	0	0	0	0	0	0	0	0	0	2.58501	0.00746095	0	3.07113	0	0	3.16411	0	3.52718	0	6.09525
	820	HC-B	TEMRA	0	4.28119	1.03411	0	3.08617	0	0	0	0	0	0.527986	2.14259	0	0	2.27286	0	0	0	0	5.00249	2.2666	5.17252
	821	HC-B	TEMRA	0	3.81007	0	0	1.89852	0	0.341514	0	0	0	0.82938	0.707684	0	0	2.82504	0	0	0	0	5.01579	0	5.8749
	822	HC-B	TEMRA	6.32377	4.97498	1.06001	0	4.13089	0	2.72127	0	0	0	3.28889	0.277893	0	1.24135	3.96765	0	1.93403	3.28711	0	5.68972	0	7.45921
	823	HC-B	TEMRA	0	2.85826	0	0	4.4109	0	0	0	0	0	0	1.55143	0	0	2.01181	0	1.6905	0.43522	0	4.52837	0	5.51517
	824	HC-B	TEMRA	0	3.37859	0.578831	0	0	0	0	0	0	0	1.34504	2.51117	0	0	4.26958	0	0	2.1936	0	5.12672	0	4.77612
	825	HC-B	TEMRA	4.61997	2.00643	0	0	0	0	0	0	0	3.67928	0.812194	0	0	0	0.559433	0	0.409746	0	0	0	0	4.5528
	826	HC-B	TEMRA	7.44549	4.59135	0	1.771	0	0	3.00123	0	1.60269	0	1.79671	0	0.838169	0	2.99837	0	0	2.97535	0	5.69638	0	6.1552
	827	HC-B	TEMRA	0	2.16158	0	0	0	0	2.91275	0	0	0	1.00296	1.46811	0	0.55321	2.40905	0	0	0	0	4.45466	0.5797	0
	828	HC-B	TEMRA	0	1.81571	0	0	0	0	2.84649	1.57268	0	0	1.27295	1.04755	0	0	0.321227	0	2.05635	1.03525	0	4.86558	0	3.03223
	829	HC-B	TEMRA	0	2.82505	0	1.4361	2.33016	0	0	0	0	0	0	0	0	0	0	0	0	0.543235	0	3.32736	0	5.93849
	830	HC-B	TEMRA	0	5.48428	0.963592	0	3.35324	0	3.5396	0	3.3228	3.04001	3.7231	0	3.26285	0	6.26907	0	3.19638	0	0	5.52648	0	7.5327
	831	HC-B	TEMRA	0	3.91654	0	1.33436	0	0	0	0.278306	0	0	0	1.65455	0	0	4.04073	0	0	0	0	4.86039	0	5.56753
	832	HC-B	TEMRA	0	4.39002	0	1.83484	0	0	2.99188	0	0	0	0.745929	1.49351	0	0	3.54272	0	0	1.20886	0	5.32846	0	4.43436
	833	HC-B	TEMRA	0	2.74318	0	0	0	0	0	0	2.6508	0	2.00747	0.573926	0	0	0	0	0	0	0	4.59576	0	4.66632
	834	HC-B	TEMRA	0	2.64484	0	2.6081	1.63388	0	0	0	2.19131	0	0	0.819822	0	0	2.86184	0	1.36344	1.12243	0	3.46908	0	2.46491
	835	HC-B	TEMRA	0	2.83578	0	0	0	0	0.298181	0	0	2.02591	0.114767	0	0	0	2.329	0	0	1.12944	0	2.02844	0.204503	5.32854
	836	HC-B	Treg	0	0	0	0	0	0	0	0	0	0	0	0	0	0.733334	0	1.77302	0	1.55774	0	0	0	0
	837	HC-B	Treg	0	0	0	0	0	0	0	0	0	0	0	0	0	1.11311	0	1.38623	0	3.44953	0	0	0	0
	838	HC-B	Treg	0	0	0	0	0	0	0	0	0	0	0	0	0.291908	3.77549	0.268128	2.55135	0	3.52637	0	0	0	0
	839	HC-B	Treg	0	0	0	0	0	0	0	0	0	0	0	0	0	1.42575	0	1.63094	0	0.312046	0	0	0	0
	840	HC-B	Treg	0	0	0	0	0	0	0	0	0	0	0	0	0	3.24061	0	5.08052	0	0	0	2.05214	0	0
	841	HC-B	Treg	0	0	0	0	0	0	0	0	0	0	0	0	0	2.30781	0	3.63534	0	2.62245	0	0	0	0
	842	HC-B	Treg	0	0	0	0	0	0	0	0	0	0	0	0	0	1.4105	0	4.76303	0	2.52893	0	0	0	0
	843	HC-B	Treg	0	0	0	0	0	0	0	0	0	0	0	0	0	2.96276	0	1.9556	0	1.11073	0	0	0	0
	844	HC-B	Treg	0	0	0	0	0	0	0	0	0	0	0	0	0	0	0	3.13977	0	0	0	0	0	0
	845	HC-B	Treg	0	0	0	0	0	0	0	0.352478	0	0	0	0	2.48836	2.43655	0	3.21187	0	3.75533	0	0	0	0
	846	HC-B	Treg	0	0	0	0	0	0	0	0	0	0	0	0	0	2.81783	0.670481	4.42953	0	0.398845	0	0	0	0
	847	HC-B	Treg	0	0	0	0	0	0	0	0	0	0	0	0	0	0.425358	0	2.14258	0	1.49326	0	0	0	0
	848	HC-B	Treg	0	0	0	0	0	0	0	0	0	0	0	0	0	0	0	2.72086	0	0	0	0	0	0
	849	HC-B	Treg	0	0	0	0	0	0	0	0	0	0	0	0	0	0.681552	0	1.48302	0	0	0	0	0	0
	850	HC-B	Treg	0	2.55566	0	0	0	0	0	0	3.3567	0	0	0	0	4.09763	0	2.12112	0	2.51694	0	6.48959	1.56398	0
	851	HC-B	Treg	0	0	0	0	0	0	0	1.55456	0	0	0	0	0	2.93498	0	3.43747	0	0	0	0	0	0
	852	HC-B	Treg	0	0	0	0	0	0	0	0	0	0	0	0	0	0	0	2.22484	0	1.84693	0	0	0	0
	853	HC-B	Treg	0	0	0	0	0	0	0	0	0	0	0	0	0	0.351758	0	3.70526	0	1.06708	0	0	0	0
	854	HC-B	Treg	0	0	0	0	0	0	0	0	0	0	0	0	0.523983	0	0	1.36439	0	1.69417	0	0	0	0
	855	HC-B	Treg	0	0	0	0	0	0	0	0	0	0	0	0	0	1.34997	0.568483	1.47755	0	0	0	0	0	0
	856	HC-B	Treg	0	2.8335	0	0	0	0	0	0	0	0	0	0	0	2.36899	0	0	0	0	0	4.5305	0	0
	857	HC-B	Treg	0	0	0	0	0	0	0	0	0	0	0	0	0	0	0	2.20793	0	0.411507	0	0	0	0
	858	HC-B	Treg	0	0	0	0	0	0	0	0	0	0	0	0	0	2.29488	0	3.71651	0	1.28572	0	0	0	0
	859	HC-B	Treg	0	0	0	0	0	0	0	0	0	0	0	0	0	1.7826	0	2.59468	0	0	0	0	0	0
	860	HC-B	Treg	0	0	0	0	0	0	0	0	0	0	0	0	0	0.834384	0	1.11175	0	0	0	0	0	0
	861	HC-B	Treg	0	0	0	0	0	0	0	0	0	0	0	0	0	2.77284	0	5.10024	0	0	0	0	0	0
	862	HC-B	Treg	0	0	0.00252548	0	0	0	0	0	0	0	0	0	0	0.341038	0	2.5654	0	2.12205	0	0	0	0
	863	HC-B	Treg	0	0	0	0	0	0	0	0	0	0	0	0	0	2.61102	0	2.84313	0	0.194988	0	0	0	0
	864	HC-B	Treg	0	0	0	0	0	0	0	0	0	0	0	0	0	2.12394	0	5.07064	0	0	0	0	0	0
	865	HC-B	Treg	0	0	0	0	0	0	0	0	0	0	0	0	0	2.38642	0	4.33915	0	2.4232	0	0	0	0
	866	HC-B	Treg	0	0	0	0	0	0	0	0	0	0	0	0	0	0	0	1.30517	0	0.874676	0	0	0	0
	867	HC-B	Treg	0	0	0	0	0	0	0	0	0	0	0	0	0	0	0	0.285465	0	0	0	0	0	0
	868	HC-B	Treg	0	0	0	1.88453	0	0	0	0	0	0	0	0	0	1.57599	0	4.50363	0	2.70249	0	0	0	0
	869	HC-B	Treg	0	0	0	0	0	0	0	0	0	0	0	0	0	0.856689	0	4.55508	0	0.298041	0	0	0	0
	870	HC-B	Treg	0	0	0	0	0	0	0	0	0	0	0	0	0	0.763819	0	2.77726	0	2.11971	0	0	0	0
	871	HC-B	Treg	0	0	0	0	0	0	0	0	0	0	0	0	0	3.15063	0	5.45747	0	1.65741	0	0	0	0
	872	HC-B	Treg	0	0	0	0	0	0	0	0	0	0	0	0	0	2.75017	0	0.941605	0	0	0	0	0	0
	873	HC-B	Treg	0	0	0	0	0	0	0	0	0	0	0	0	0	0.808282	2.98053	2.86606	0	0	0	0	0	0
	874	HC-B	Treg	0	0	0	0	0	0	0	0	0	0	0	0	0	0.558937	0	0	0	1.0127	0	0	0	0
	875	HC-B	Treg	0	0	0	0	0	0	0	0.766796	0	0	0	0	0	1.13761	0	2.18878	0	3.38813	0	0	0	0
	876	HC-B	Treg	0	0	0	0	0	0	0	0	0	0	0	0	0	2.6204	0	3.20377	0	0	0	0	0	0
	877	HC-B	Treg	0	0	0	0	0	0	0	0	0	0	0	0	0	1.75767	0	3.14813	0	0	0	0	0	0
	878	HC-B	Treg	0	0	0	0	0	0	0	0	0	0	0	0	0	2.19159	0	5.51945	0	3.01218	0	0	0	0
	879	HC-B	Treg	0	0	0	0	0	0	0	0	0	0	0	0	0	1.66902	0.525068	1.77509	0	0	0	0	0	0
	880	HC-B	Treg	0	0	0	0	0	0	0	0	0	0	0	0	0	0.791349	0	1.37318	0	0	0	0	0	0
	881	HC-B	Treg	0	0	0	0	0	0	0	0	0	0	0	0	0	0.454829	0	2.20652	0	0	0	0	0	0
	882	HC-B	Treg	0	0	0	0	0	0	0	0	0	0	0	0	0	0.613576	0.707358	2.11363	0	0.11228	0	0	0	0
	883	HC-B	Treg	0	0	0	0	0	0	0	0	0	0	0	0	0	0	0	2.63535	0	1.0783	0	0	0	0

## Sheet: Figure 1d_additional_data_set
Suppl. Figure 1	cell	group	subset	NKG7	KLRB1	KLRF1	KLRG1	GPR114	CMKLR1	GPR56	CD300A
	1	HC-B	TEMRA	4.08762	0	4.47896	1.32546	0	3.12275	5.40651	2.40752
	2	HC-B	TEMRA	0	3.49062	0	2.07282	0	0	0	2.88684
	3	HC-B	TEMRA	4.68912	0	4.60339	0.942932	2.84305	0	4.09509	2.40268
	4	HC-B	TEMRA	5.11963	4.10822	0	1.75841	0	0	4.8921	3.432
	5	HC-B	TEMRA	2.33168	2.66088	2.56791	2.02893	1.2733	0	0	2.10979
	6	HC-B	TEMRA	3.18457	0	4.82741	1.07528	0	0	3.32583	2.50882
	7	HC-B	TEMRA	4.9526	0	4.17946	2.63256	0	0	4.89463	2.84316
	8	HC-B	TEMRA	5.7243	0	0	3.32439	2.22914	1.82778	5.46377	4.31779
	9	HC-B	TEMRA	0	0	0	0.224419	0	0	2.34943	0
	10	HC-B	TEMRA	4.11018	0	3.60253	0.889066	0	0	5.57378	3.68171
	11	HC-B	TEMRA	1.86041	0	0	1.63758	0	0	0	1.72855
	12	HC-B	TEMRA	4.7227	3.1164	2.37467	2.9174	3.18685	0	6.43446	4.42452
	13	HC-B	TEMRA	3.12966	3.89395	3.57883	1.49978	0	0	0	0
	14	HC-B	TEMRA	3.85552	0	2.88149	2.91919	2.54436	0	5.11632	1.60834
	15	HC-B	TEMRA	3.88625	0	0	2.39584	0	2.22485	4.59433	0
	16	HC-B	TEMRA	3.47061	0	2.35586	2.27581	2.96559	0	1.49931	0
	17	HC-B	TEMRA	5.03474	0	0	3.29069	3.79198	0	5.69702	0.749363
	18	HC-B	TEMRA	0	2.82589	0	0.277029	0	0	1.89012	0
	19	HC-B	TEMRA	2.32654	4.59022	0	2.47379	0	0	0	0
	20	HC-B	TEMRA	3.22244	3.36717	0	2.68026	3.87525	0	0	3.93889
	21	HC-B	TEMRA	1.11026	0	2.58524	2.6261	1.53763	0	3.96077	2.2645
	22	HC-B	TEMRA	5.02018	0	4.59734	2.2675	3.94771	0	4.8971	4.32806
	23	HC-B	TEMRA	4.80334	0	2.73627	2.69723	0	3.27535	4.74081	4.29334
	24	HC-B	TEMRA	4.29299	0	3.90079	1.2689	3.01779	0	4.17728	3.39509
	25	HC-B	TEMRA	0	1.20818	0	0	0	0	0	3.20579
	26	HC-B	TEMRA	5.0146	0	3.18386	0.892201	0	0	4.99711	3.6205
	27	HC-B	TEMRA	2.18834	1.1877	0	0.897213	0.867743	0	3.64157	1.166
	28	HC-B	TEMRA	3.4101	0	2.61704	1.55273	0	0	3.93788	2.23408
	29	HC-B	TEMRA	3.47107	5.1716	5.32659	2.438	1.62912	0	0	0
	30	HC-B	TEMRA	3.71803	1.71085	0	3.79664	3.09407	0	4.64308	1.62335
	31	HC-B	TEMRA	4.76826	0	4.77638	2.37178	2.96178	1.31475	2.91405	3.13824
	32	HC-B	TEMRA	3.78546	0	2.00304	1.79542	0.713961	0	4.94434	3.40725
	33	HC-B	TEMRA	3.55569	0	4.39067	0.396651	0.21099	5.00441	4.39097	1.78744
	34	HC-B	TEMRA	3.9054	0	0	1.2667	0.747758	3.43846	2.7025	3.08589
	35	HC-B	TEMRA	3.63574	0	0	1.81712	0	0.860775	4.06803	3.68392
	36	HC-B	TEMRA	5.99149	0	4.04554	2.64539	4.10018	4.4521	6.39196	4.35082
	37	HC-B	TEMRA	4.77442	0	5.25568	2.40192	2.06251	0	5.28308	3.36753
	38	HC-B	TEMRA	0.443297	0	0	2.53678	0	0	2.51752	1.04504
	39	HC-B	TEMRA	1.29895	1.9387	0	3.20974	2.38577	0	1.72314	0
	40	HC-B	TEMRA	4.51471	0	2.75408	2.92227	2.91186	0	5.28385	2.67272
	41	HC-B	TEMRA	4.08762	0	4.47896	1.32546	0	3.12275	5.40651	2.40752
	42	HC-B	TEMRA	0	3.49062	0	2.07282	0	0	0	2.88684
	43	HC-B	TEMRA	4.68912	0	4.60339	0.942932	2.84305	0	4.09509	2.40268
	44	HC-B	TEMRA	4.42814	0	0	1.36254	4.17453	0	3.75048	3.12669
	45	HC-B	TEMRA	3.97714	1.85044	0	3.03792	3.25786	0	3.32792	3.29612
	46	HC-B	TEMRA	3.22747	0	3.44152	2.30064	0	1.60949	4.71863	0.0922742
	47	HC-B	TEMRA	4.80147	0	1.27677	2.69462	0	4.56809	5.12898	2.35996
	48	HC-B	TEMRA	3.57404	0	3.29877	2.24808	0	4.23189	5.49273	3.95036
	49	HC-B	TEMRA	3.8705	0	6.01987	1.84207	0	4.14293	6.02902	3.78762
	50	HC-B	TEMRA	4.83333	1.86701	0	2.34729	3.46409	0	5.35406	2.29839
	51	HC-B	EM	0	0	0	0	0	0	0	1.67824
	52	HC-B	EM	0	0	0	1.75401	0	0	0	3.96665
	53	HC-B	EM	3.1883	3.08615	4.24228	0.633811	0	0	0	0.768922
	54	HC-B	EM	0	0	0	1.22401	0	0	0	2.42331
	55	HC-B	EM	0	4.72505	0	1.86501	0	0	0	1.6073
	56	HC-B	EM	0	2.28796	0	1.80254	0	0	0	1.90445
	57	HC-B	EM	2.66941	6.09345	0	3.04724	3.28802	0	0	0
	58	HC-B	EM	0	3.20421	0	2.79642	0	0	0	1.23575
	59	HC-B	EM	0	2.72501	0	1.23235	0	0	0	0
	60	HC-B	EM	4.13228	3.2714	0	3.03088	0	0	5.6075	4.37716
	61	HC-B	EM	2.72645	0	4.05705	1.45341	0	0	0	1.19116
	62	HC-B	EM	4.71884	4.01546	0	2.42745	0.742967	0	0.146488	2.66892
	63	HC-B	EM	0	0	0	0	0	0	0	0
	64	HC-B	EM	0	3.9311	0	0	0	0	0	0.913637
	65	HC-B	EM	3.81995	3.6139	0	1.38538	0	0	4.35144	3.4466
	66	HC-B	EM	0.719728	1.87894	0	0	0	0	0	1.65023
	67	HC-B	EM	0	4.7693	0	1.53485	0	0	0	3.08414
	68	HC-B	EM	2.8113	0	0	2.08575	0	0	0	3.21747
	69	HC-B	EM	0.609992	5.05658	0	2.50974	0	0	0	2.17593
	70	HC-B	EM	3.21273	5.74644	0	2.94346	0	0	4.51319	1.9275
	71	HC-B	EM	0	4.6081	0	0	0	0	0	2.97676
	72	HC-B	EM	0	1.37363	0	0	0	0	0	0.336633
	73	HC-B	EM	0	2.53268	0	0	0	0	0	1.55352
	74	HC-B	EM	4.89106	5.45083	0	2.15885	2.059	0	0	3.05754
	75	HC-B	EM	0	3.41736	0	1.33554	0	0	0	2.43602
	76	HC-B	EM	2.08723	3.08451	0	2.28667	1.3097	0	0	3.4897
	77	HC-B	EM	0	2.37889	0	0	0	0	0	0
	78	HC-B	EM	0	1.46881	0	0.734774	2.67286	0	0	0
	79	HC-B	EM	0	0	0	0.552953	0	0	0	0
	80	HC-B	EM	0.0349481	4.37663	0	2.18135	0	0	0	0
	81	HC-B	EM	0	1.25051	0	2.08348	0	0	0	0
	82	HC-B	EM	0	2.02245	0	2.14788	0	0	0	3.43255
	83	HC-B	EM	0	3.827	0	1.97751	0	0	0	0
	84	HC-B	EM	2.85162	3.03195	3.12185	0.781866	0.0352346	0	0	0
	85	HC-B	EM	4.32271	3.67432	0	2.03236	2.23618	0	0	3.05445
	86	HC-B	EM	4.2896	3.70016	4.55772	2.85015	1.75113	0	3.24104	0
	87	HC-B	EM	2.2308	4.19017	0	2.47318	0	0	0	0
	88	HC-B	EM	0	0	0	1.95684	0	0	0	0
	89	HC-B	EM	0	0	0	1.45378	0	0	0	3.05905
	90	HC-B	EM	0	2.34194	0	2.21717	0	0	0	0
	91	HC-B	EM	3.88488	5.52322	0	2.74976	3.1591	0	0	0
	92	HC-B	EM	0	2.01329	0	1.69784	0	0	0	3.24446
	93	HC-B	EM	2.25579	5.4878	0	2.60017	1.06206	0	0	1.47887
	94	HC-B	EM	1.2262	3.5732	0	1.91889	0	0	0	1.25137
	95	HC-B	EM	1.49818	3.37504	0	1.26126	0	0	0	1.81955
	96	HC-B	EM	1.04091	2.40803	5.28548	1.84828	0	0	0	0.65212
	97	HC-B	EM	0	4.808	0	3.23403	0	0	0	2.46433
	98	HC-B	EM	0	1.7431	0	0	0	0	0	0
	99	HC-B	EM	1.49123	6.05936	0	2.05516	0	0	0	2.61886
	100	HC-B	EM	0	2.68804	0	2.0478	0	0	0	0
	101	HC-B	EM	0	0	0	0	0	0	0	2.79775
	102	HC-B	EM	0	4.62266	0	1.73779	0	0	0	0
	103	HC-B	EM	1.53498	4.59758	0	2.47436	0	0	0	1.87353
	104	HC-B	EM	0	5.10783	0	0.0510209	0	0	0	2.58738
	105	HC-B	EM	1.10505	4.68433	0	2.82685	2.73473	0	0	2.79589
	106	HC-B	EM	4.93493	4.81507	0	2.92908	5.30441	0	0	3.10011
	107	HC-B	EM	0	4.42005	0	2.55118	0	0	0	0
	108	HC-B	EM	3.20562	4.65969	0	1.01525	0	0	0	3.41286
	109	HC-B	EM	3.59981	3.68625	0	2.9958	1.83818	0	5.28706	3.51799
	110	HC-B	EM	1.57311	2.66292	0	0.261133	0	0	0	0
	111	HC-B	EM	1.14575	4.2025	0	4.39803	0	0	0	2.98433

## Sheet: Figure 2b
Figure 2b
	KLRB1	mRNA				protein
	TN	3.57143	0	0	0	4.79	2.88	2.27	4.42	1.37
	TCM	62.8571	26.5625	29.4118	28.5714	45.93	34.088	22.31	28.83	13.83
	TEM	14.7541	47.7612	44	21.7391	40.55	50.42	51.32	54.86	42.88
	TEMRA	13.1148	14.2857	16	20.339	76.6	31.14	39.4	69.32	55.44
	KLRG1	mRNA				protein
	TN	17.8571	10.8108	7.14286	6.66667	6.67	1.55	3.24	1.13	1.04
	TCM	11.4286	18.75	17.6471	20	24.67	6.48	10.52	4.46	4.75
	TEM	65.5738	88.0597	56	58.6957	80.1	58.2	46.9	50.1	84.7
	TEMRA	80.3279	98.2143	88	71.1864	93.41	85.96	77.9	96.12	97.96
	GPR56	mRNA				protein
	TN	3.57143	0	7.14286	6.66667	0.76	0.45	0.65	0.98	0.84
	TCM	0	0	0	8.57143	0.65	0.61	0.44	0.71	0.6
	TEM	59.0164	61.194	28	56.5217	46.03	43.18	11.45	29.78	67.66
	TEMRA	78.6885	83.9286	74	91.5254	91.06	88.76	66.06	95.27	95.86
	KLRF1	mRNA				protein
	TN	0	0	0	6.66667	0.42	0.146	0.298	0.66	0.416
	TCM	0	0	0	0	0.43	0.169	0.18	0.34	0.183
	TEM	14.7541	32.8358	0	4.34783	22.95	4.67	5.62	13.31	8.23
	TEMRA	31.1475	62.5	10	6.77966	86.5	14.41	55.7	92.1	69.2

## Sheet: Figure 3a
Figure 3a
	% TNF+ CD4+ T cells						% IFN-g+ CD4+ T cells
	total	KLRB1+	KLRG1+	GPR56+	KLRF1+		total	KLRB1+	KLRG1+	GPR56+	KLRF1+
	4.95	15.2452	12.7243	10.6667	13.4615		6.65	22.5092	20.5965	26.8456	31.0127
	8.88	12.9683	18.6851	13.8614	4.58333		6.309	17.8936	17.9954	34	8.97269
	12.21	18.775	20.7106	18.2135	10.1497		19.32	40.377	52.3809	54.8105	31.3214
	5.39	12.6479	12.4912	6.94118	12.2807		12.63	27.8629	44.6629	34.1608	31.5643
	22.52	32.808	41.9847	38.7454	3.94231		18.15	35.6821	64.5161	78.4387	7.60369

## Sheet: Figure 4b
Figure 4b
	% TNF+IFN-g+ cells
	TEM	54.6	47.1	33.7	37	47.9	26	22.5
	TEMRA	7.2	46	8	9.8	13.7	35.7	8.52
	KLRB1-KLRG1-GPR56-KLRF1-	4	5.6	1.7	4.2	2.3	3.74	2.21
	KLRB1+KLRG1-GPR56-KLRF1-	11.5	20.6	10.5	14	18.1	7.28	8.86
	KLRB1-KLRG1+GPR56-KLRF1-	48.7	54.9	26.3	38.6	50.6	28.5	31.9
	KLRB1+KLRG1+GPR56-KLRF1-	57.9	52.8	41.5	39.7	58.4	35.3	21.7
	KLRB1-KLRG1+GPR56+KLRF1-	77	66.3	35.1	50	58.5	35.4	23.2
	KLRB1+KLRG1+GPR56+KLRF1-	69.1	63.8	54.1	73.2	59.9	37.2	20.1
	KLRB1-KLRG1+GPR56+KLRF1+	75	48.1	31.2	30.1	22.5	37.9	6.26
	KLRB1+KLRG1+GPR56+KLRF1+	23.3	39.4	27.7	14.2	11.6	39.8	9.91

## Sheet: Figure 4c
Figure 4c
	TEM HC blood
		KLRB1-KLRG1-GPR56-KLRF1-	9	18.8	35.9	26	9.4	18	24.4	4.96	22.7	26.2
		KLRB1+KLRG1-GPR56-KLRF1-	11.2	20	17.9	23	5.7	11.5	9.56	3.95	12	16.9
		KLRB1-KLRG1+GPR56-KLRF1-	12.1	6.1	9.6	3.9	3.8	17.8	7.37	2.53	4.79	11.5
		KLRB1+KLRG1+GPR56-KLRF1-	20	11.7	23.1	14.3	11.6	26.4	47.3	8.71	25.6	19.9
		KLRB1-KLRG1+GPR56+KLRF1-	20.6	19.6	1.6	9.5	41.1	1.73	1.51	39.9	13.3	4.58
		KLRB1+KLRG1+GPR56+KLRF1-	5.9	15.6	6.1	9.6	20.3	2.75	6.39	25.5	11.8	9.31
		KLRB1-KLRG1+GPR56+KLRF1+	15.9	1.6	0.6	4.3	2	1.7	0.31	3.66	2.92	2.29
		KLRB1+KLRG1+GPR56+KLRF1+	2.9	1.5	2.1	4.7	3.3	3.85	1.02	8.07	1.45	5.37
		rest	2.4	5.1	3.1	4.7	2.8	16.27	2.14	2.72	5.44	3.95
	TEMRA HC blood
		KLRB1-KLRG1-GPR56-KLRF1-	3.7	5.4	19.5	3.3	1.4	3.49	4.29	0.22	0.57	1.47
		KLRB1+KLRG1-GPR56-KLRF1-	0.5	1	2.1	0.5	0.1	0.63	0.44	0.1	0.2	0.46
		KLRB1-KLRG1+GPR56-KLRF1-	1.1	2	5.5	0.3	1.3	3.23	2.71	0.39	0.4	3.28
		KLRB1+KLRG1+GPR56-KLRF1-	0.7	2.6	2.7	0.2	0.6	1.81	15.4	0.54	1.06	2.89
		KLRB1-KLRG1+GPR56+KLRF1-	3.9	46.8	9.9	2.2	19.5	4.83	6.39	7.54	38.5	13.4
		KLRB1+KLRG1+GPR56+KLRF1-	4.6	21.5	5.7	1.5	9.4	2.1	12.3	3.27	2.59	26.3
		KLRB1-KLRG1+GPR56+KLRF1+	13.1	7.1	21.7	23.7	21.2	12.9	12.7	60.4	40.4	12.5
		KLRB1+KLRG1+GPR56+KLRF1+	66.5	4.4	27.6	67.6	45	56.8	30.4	26.7	5.05	32.9
		rest	5.9	9.2	5.3	0.7	1.5	14.21	15.37	0.84	11.23	6.8

## Sheet: Figure 5a
Figure 5a
	% CD4+ TN cells	HC-B	LD-B	LD-L		% CD4+ TCM cells	HC-B	LD-B	LD-L		% CD4+ TEM cells	HC-B	LD-B	LD-L		% CD4+ TEMRA cells	HC-B	LD-B	LD-L
		29.1	20.6	2.64			42.2	67.3	35.5			25	6.57	60.3			3.65	5.54	1.55
		46.6	29.1	7.4			41.1	53.7	44.4			11.7	15.5	42.4			0.68	1.68	5.75
		51.2	8.81	1.5			38.5	26.2	21.1			6.31	46.5	73.3			3.97	18.5	4.06
		73.6	28.6	2.71			23.5	16.4	19.9			2.5	33.9	71.9			0.38	21.1	5.47
		66.6	23.1	0.23			26.5	47.7	17.7			3.59	21	76.5			3.3	8.27	5.56
		54.7	0.72	7.52			29.9	2.31	9.63			14.3	65.9	54.1			1.17	31.1	28.7
		35	35.1	0.27			42.1	54.1	15.7			15.7	10.2	80.2			7.13	0.6	3.88
		51	12.8	3.7			45.3	27	17.1			3	34.8	78			0.64	25.4	1.2
		24		0.13			39.7		5.13			20.3		80.7			16		14
				12.4					17.6					66.1					3.95
				2.56					29.8					60.9					6.73

## Sheet: Figure 5b
Figure 1 c	cell	subset	organ	NKG7	KLRB1	KLRF1	KLRG1	GPR114	CMKLR1	GPR56	CD300A
	1	TEMRA	B	0	1.45636	0	0	0	0	1.90009	0
	2	TEMRA	B	2.91007	2.69544	1.87993	1.91829	1.8111	1.718	5.18899	2.76304
	3	TEMRA	B	3.04351	3.89386	3.26259	0	3.07042	0	4.43651	2.42149
	4	CM	B	0	0	0	0	0	0	0	1.64341
	5	CM	B	0	0	0	0	0	0	0	1.81669
	6	CM	B	0	0	0	0	0	0	0	2.88186
	7	CM	B	0	0	0	0	0	0	0	0
	8	CM	B	0	1.6762	0	0	0	0	0	0
	9	CM	B	0	0	0	0	0	0	0	0
	10	CM	B	0	1.5109	0	1.58492	0	0	0	0
	11	CM	B	0	3.29837	0	0	0	0	0	2.2945
	12	CM	B	0	0	0	0	0	0	0	0
	13	CM	B	0	0	0	0	0	0	0	0
	14	CM	B	0	3.19392	0	1.02969	1.96065	0	0	0
	15	CM	B	0	0	0	0	0	0	0	0
	16	CM	B	0	0	0	0	0	0	0	1.54308
	17	CM	B	0	2.05998	0	0	0	0	0	1.01234
	18	CM	B	0	0	0	1.11905	0	0	2.78355	2.03647
	19	CM	B	0	0	0	0.342994	0	0	0	0
	20	CM	B	0	2.63917	0	1.49655	0	0	0	0
	21	CM	B	0	0.178816	0	0	0	0	0	1.68958
	22	CM	B	0	0	0	0	0	0	0	0
	23	CM	B	0	2.11004	0	0	0	0	0	0
	24	CM	B	0	0	0	0	0	0	0	0
	25	CM	B	0	0	0	0	0	0	0	1.08173
	26	CM	B	0	2.76772	0	1.94225	0	0	0	0
	27	CM	B	0	0	0	0	0	0	0	0
	28	CM	B	0	0	0	0	0	0	0	0
	29	CM	B	0	0	0	0	0	0	0	0
	30	CM	B	0	0	0	1.31713	0	0	0	0
	31	CM	B	0	0	0	0	0	0	0	1.35806
	32	CM	B	0	0	0	1.54146	0	0	0	2.28108
	33	CM	B	0	0	0	0	0	0	0	4.1487
	34	CM	B	0	0	0	0.0886239	0	0	0	0
	35	CM	B	0	5.29962	0	0	0	0	0	1.75973
	36	CM	B	0	0	0	0	0	0	0	0
	37	CM	B	0	0	0	2.22309	0	0	0	2.17329
	38	CM	B	0	3.85255	0	0	0	0	0	1.06301
	39	CM	B	0	0	0	0	0	0	0	0
	40	CM	B	0	0	0	1.05056	0	0	0	1.86093
	41	CM	B	0	4.32048	0	0	0	0	0	0
	42	CM	B	0	4.00525	0	1.55921	0	0	0	2.28447
	43	CM	B	0	2.4211	0	0	0	0	0	0
	44	CM	B	0	0	0	0	0	0	0	3.01151
	45	CM	B	0	2.82952	0	0	0	0	0	0
	46	CM	B	0	0	0	0	0	0	0	0
	47	CM	B	0	0	0	1.55099	0	0	0	0
	48	CM	B	0	0	0	0.864227	0	0	0	0
	49	CM	B	0	0	0	0	0	0	0	2.28861
	50	CM	B	0	0	0	0	0	0	0	0.469944
	51	CM	B	0	0	0	0	0	0	0	0.704398
	52	CM	B	0	0	0	0	0	0	0	0
	53	CM	B	0	0	0	0	0	0	0	0
	54	CM	B	0	0	0	0	0	0	0	0
	55	CM	B	0	0	0	0	0	0	0	0
	56	CM	B	0	0	0	0	0	0	0	0
	57	CM	B	0	0.626941	0	0	0	0	0	0
	58	EM	B	3.00932	0	2.90778	0.255224	0	3.43063	4.79226	2.79069
	59	EM	B	0	3.36081	0	0.37559	0	0	0	0
	60	EM	B	3.06088	0	0	1.10249	3.20358	0	5.36628	1.22884
	61	EM	B	2.44626	0.862098	0	0.957147	1.22798	0	0	0
	62	EM	B	1.7394	2.1426	0	1.39099	0	1.44514	2.35936	0
	63	EM	B	0	0.901293	0	0.625734	0	0	0	1.39322
	64	EM	B	2.31892	0	0	1.86474	2.23856	0	3.84388	0.00759479
	65	EM	B	5.09234	0	0	1.41405	3.4682	0	6.14314	2.61853
	66	EM	B	4.59523	0	0	2.03036	3.79288	0	5.08044	2.77907
	67	EM	B	2.6316	0	0	0	0	0	4.70453	2.03471
	68	EM	B	2.74776	2.11878	1.82268	2.86874	0	0	3.82978	0
	69	EM	B	1.90422	0	2.76951	1.05333	2.13865	0	0	0
	70	EM	B	3.76968	1.15055	0	0	3.22058	0	5.72117	2.16334
	71	EM	B	0.946771	1.33823	4.11706	0.246488	2.78424	0	4.24626	0
	72	EM	B	3.22651	2.38661	0	1.23133	1.77546	0	4.80834	1.96434
	73	EM	B	2.68652	0	0	1.54448	1.12561	1.0148	2.00889	1.23816
	74	EM	B	3.68214	1.73693	0	0.981048	0	0	3.8	2.29984
	75	EM	B	0	0	0	0	0	0	0	1.92558
	76	EM	B	2.56884	0	1.55124	1.28669	2.71925	0	4.29583	1.96464
	77	EM	B	2.98091	1.28724	2.06654	0.450977	2.43738	0	5.76833	2.88733
	78	EM	B	3.38943	2.12235	2.39537	0.756475	0	0.994144	2.63668	0
	79	EM	B	0	0	0	0	0	0	0	0
	80	EM	B	2.51239	0	0	0	0	0	5.12138	0.0723081
	81	EM	B	3.46387	0	0	0	0	0	4.45052	0
	82	EM	B	2.18733	0.0389579	0.0107168	0	0	0	1.54731	0
	83	EM	B	0	0	0	1.70453	0	0	0	0.976846
	84	EM	B	0	0.0618657	0	0.612886	0	0	0	0.401609
	85	EM	B	3.13455	0	0	2.03071	1.51218	0	2.71427	0.22432
	86	EM	B	3.38814	0	1.35532	1.19972	1.05925	2.88486	3.15525	3.15399
	87	EM	B	2.87026	0	0	1.13011	0	0	4.38285	2.26037
	88	EM	B	0.0250817	0	0	1.89641	0	0	0	0
	89	EM	B	3.21713	0	0	2.08636	0	0	0	2.28125
	90	EM	B	2.57375	0	0	0.422651	0	0	2.90423	0
	91	EM	B	3.31045	0.414744	0	0.750326	3.38977	0	5.53772	0.572393
	92	EM	B	4.05706	3.01916	0	1.38155	1.76095	1.49335	4.86957	2.51853
	93	EM	B	6.43136	4.22756	5.06666	4.52975	5.21454	3.09689	7.26372	4.1982
	94	EM	B	2.7097	0	0	0.853191	1.63367	0	1.91274	1.19702
	95	EM	B	3.00926	0	0	0.605674	0	0	5.24522	0
	96	EM	B	0	3.97308	0	0.90749	0	0	0	0
	97	EM	B	3.48466	0	3.63259	0.386837	3.53629	3.21698	5.36594	2.66866
	98	EM	B	4.86858	0	2.43672	0.840888	2.2603	0	5.60645	1.9884
	99	EM	B	3.76275	1.36296	0	1.50434	0	0	4.52375	0
	100	EM	B	2.92434	0	0	1.67224	1.12775	1.71426	0.86209	0
	101	EM	B	1.76295	0	0	0.994873	0	0	0	1.91363
	102	EM	B	2.92364	0	0	0	0	0	5.16571	2.23725
	103	EM	B	3.01185	0	1.92467	0.945754	0	1.61767	4.86036	0
	104	EM	B	4.55901	0	0	0.856952	4.7698	2.46649	2.9145	2.69627
	105	EM	B	3.3066	0	0	1.79255	0.955964	0	4.40364	2.48941
	106	EM	B	0	0	0	0	0	0	0	1.65238
	107	EM	B	3.06915	0.495129	0	0.739775	0.0929974	0	5.2286	3.06225
	108	EM	B	4.46208	0	0	1.05974	1.69612	1.83336	6.40738	1.07826
	109	EM	B	4.09217	0	0	0	0.460025	0	0	0.922327
	110	EM	B	3.32037	3.36017	0	0.767189	0	0	5.15436	0.699653
	111	EM	B	3.00581	0	0	1.42325	3.08049	0	0	2.23437
	112	EM	B	0	0	0	0	0	0	0	0
	113	EM	B	3.28921	0.605346	2.80255	2.06977	2.7847	2.29616	3.89135	4.19532
	114	EM	B	4.13455	0	0	0	3.46316	0	5.53333	2.19654
	115	EM	B	1.94934	0	0	1.01771	0	0	0	2.02916
	116	EM	B	3.53363	0.848251	3.93509	1.54878	0	0	4.48427	2.96219
	117	EM	B	3.45264	1.31397	4.02766	1.89148	0	1.18263	4.67778	0.934304
	118	EM	B	4.6694	1.00733	0	0	0	0.546889	5.99936	0
	119	EM	B	2.99649	0.237378	2.44141	0.624032	1.60961	0	3.37696	2.27639
	120	EM	B	3.52835	1.47844	0	0.764697	0	3.40458	3.91908	3.05185
	121	EM	B	4.20292	0	0	2.18747	0	0	5.26105	1.91912
	122	EM	B	3.72322	1.05652	3.1138	0.527039	1.74242	0	0	0
	123	EM	B	3.90531	2.58286	0	0.836404	0	0	5.4438	2.38145
	124	TEMRA	B	2.35279	1.42187	0.638386	2.28248	0.198306	0	4.62933	3.00567
	125	TEMRA	B	0	0	0	0	0	0	0	0.7903
	126	TEMRA	B	3.70131	3.59867	0	1.07681	1.52049	0	5.80149	1.85333
	127	TEMRA	B	2.93427	2.35371	0	3.18395	0	0	4.08977	3.86093
	128	TEMRA	B	3.4025	3.69052	0	2.06406	1.59547	0	5.64686	0
	129	TEMRA	B	3.00859	0	0	0.129572	0.844676	0	5.75154	0
	130	TEMRA	B	1.73348	4.24748	0	3.35215	0	0	0	0
	131	TEMRA	B	1.6899	0.579391	0	0.696815	0	0	3.49134	0.300285
	132	TEMRA	B	2.55823	2.35675	5.13931	2.46176	3.25452	0	4.2947	3.01583
	133	TEMRA	B	4.48995	4.52015	3.77045	3.46511	3.04291	2.52971	6.36258	3.55343
	134	TEMRA	B	4.34014	3.97763	3.36849	3.40958	3.23036	0.149836	0	3.90553
	135	TEMRA	B	0	0	0	0.432084	0	0	0	1.73869
	136	TEMRA	B	3.23383	3.10961	3.99893	3.47347	0	0	5.38542	4.16593
	137	TEMRA	B	0.780737	0	0	2.56249	0	0	1.66268	2.0255
	138	TEMRA	B	0	0	0.31305	1.49571	0	0	1.86481	0
	139	TEMRA	B	4.60509	4.98786	4.24658	3.71645	0	0	6.96286	2.032
	140	TEMRA	B	3.1901	0	0	2.65022	0	0	0	0
	141	TEMRA	B	5.2087	3.89755	0	1.47442	3.08621	1.15203	7.58518	3.8067
	142	TEMRA	B	3.89861	5.08381	3.57271	1.29688	0	0	5.04874	0.037252
	143	TEMRA	B	0.879551	1.2714	0	1.95945	0	0	3.82832	0
	144	TEMRA	B	2.74169	1.39225	1.49149	1.10744	1.05711	3.1366	5.40389	2.40455
	145	TEMRA	B	0	0.14619	0.164104	0	0	0	0.673572	0
	146	TEMRA	B	0	0	0	0	0	0	0	0.766046
	147	TEMRA	B	2.19286	0	0	1.12809	0.166419	0	1.40816	2.33501
	148	TEMRA	B	1.53129	0	1.02922	0	0.9631	0	3.79537	0.196515
	149	TEMRA	B	0	0	0	0	0	0	0	0
	150	TEMRA	B	2.34019	1.05855	0	1.18533	0	1.99644	4.94746	2.53344
	151	TEMRA	B	3.23586	3.60237	0	1.61221	0	0	0	0
	152	TEMRA	B	1.36179	0	0	0.835398	0	3.47485	3.1165	0
	153	TEMRA	B	1.6375	0.797579	0	0.0305279	0.450073	0.677797	4.89154	0
	154	TEMRA	B	0	0	0	0	0	0	0	0
	155	TEMRA	B	2.26831	1.622	0	0.0515672	4.25773	0	2.6318	2.11106
	156	TEMRA	B	0	0	0	0	2.04312	0	0.593399	2.00639
	157	TEMRA	B	2.50867	0.74935	2.06341	3.01214	1.2177	0	6.24436	2.08234
	158	TEMRA	B	3.63919	1.90556	0	0	0	1.02296	5.91274	1.33558
	159	TEMRA	B	3.66629	0	0	2.4702	0	0	6.71318	0
	160	TEMRA	B	0	0	0	0	0	0	0	0
	161	TEMRA	B	2.41748	0.753782	0	0.608189	0	0	0	1.31875
	162	TEMRA	B	2.32854	3.65878	3.14333	2.4847	3.2594	0	5.95514	4.02157
	163	TEMRA	B	3.34711	2.44479	2.06609	1.73128	1.75496	1.80824	5.91289	2.52417
	164	TEMRA	B	3.16211	0.58698	1.40844	1.1875	0.393433	0	3.87835	1.05143
	165	TEMRA	B	2.73674	2.33654	0	1.32912	0	0	5.15129	0
	166	TEMRA	B	2.80614	2.87147	0.933155	1.41186	0	0	4.60835	1.56361
	167	TEMRA	B	2.35256	3.86529	0	2.94102	0	0	0.745244	2.7507
	168	TEMRA	B	2.79341	1.66276	0	0	0	0.458298	6.31234	2.15293
	169	TEMRA	B	0	0	0	2.25688	1.47383	0	0.659478	1.76171
	170	TEMRA	B	2.57984	1.19364	0	1.42853	2.85525	3.56404	3.00449	0.594425
	171	TEMRA	B	5.04485	4.21416	4.36105	2.82659	3.78726	3.75139	6.10568	3.96305
	172	TEMRA	B	3.62486	2.24593	0	1.15727	1.87701	0	6.68636	1.56464
	173	TEMRA	B	1.00217	0	0	0.772316	0	0	0	1.55772
	174	TEMRA	B	2.23156	0.143502	0	0	0	0	4.86548	0
	175	TEMRA	L	1.30865	0.926986	0	1.10362	0	0	4.7878	2.29414
	176	TEMRA	L	0.432524	2.91017	0	0	0	0	0	0
	177	TEMRA	L	2.22571	0	0	0	0	0	0	0.537482
	178	TEMRA	L	0	0	0	0	0	0	0	0
	179	TEMRA	L	2.86296	0	0	0.841646	0	0	4.97469	0
	180	TEMRA	L	0	1.50828	0	0.242284	0	0	0	1.01758
	181	TEMRA	L	0.443532	2.77766	0	1.62795	0.726214	0	0	0.329784
	182	TEMRA	L	0.800283	0	0	0	0	0	0	0
	183	TEMRA	L	2.06602	0	0	0	1.98673	0	0	0
	184	TEMRA	L	0	0	0	0.305666	0	0	0	0
	185	TEMRA	L	1.17197	0	0	0	1.80453	1.53665	3.19193	0
	186	TEMRA	L	0	0	0	0	0	0	0	0
	187	TEMRA	L	0	0	0	2.30235	0	0	0	1.65973
	188	TEMRA	L	2.32811	0	0	0.676431	0	1.51954	1.82475	0.8698
	189	TEMRA	L	1.51793	0.00115936	0	0.598023	0	0	3.9004	0.0606764
	190	TEMRA	L	1.70199	0	0	0	0	0	4.22023	2.10109
	191	TEMRA	L	0	0.37929	0	0	0	0	0	0
	192	TEMRA	L	0.338326	0	0	0.78882	0	0	0	0
	193	TEMRA	L	2.70596	0	0	0.000534772	2.94357	0	0	1.20308
	194	TEMRA	L	2.20735	0.148199	2.96253	0.1673	0	0.903728	0	0
	195	TEMRA	L	0	0	0	0.523208	0	0	0	1.39921
	196	TEMRA	L	0	0	0	0.212815	0	0	0	0
	197	TEMRA	L	0	1.8166	0	0	0.747747	0	0	0
	198	TEMRA	L	1.85856	0	0	0	0	0	2.48521	0
	199	TEMRA	L	1.3912	0	0	0.158856	0	0	3.30346	0.435724
	200	EM	L	2.64983	0	1.98185	2.11761	0	2.08708	1.98811	1.1702
	201	EM	L	0	0	0	0.910364	0	0	0	0
	202	EM	L	0	2.03751	0	0	0	0	0	0
	203	EM	L	0	0	0	0	0	0	0	0
	204	EM	L	0	1.73717	0	0	0	0	0	0
	205	EM	L	0	3.41539	0	0	0	0	0	0
	206	EM	L	2.5802	0	0	2.05495	2.04355	0	4.44242	2.94981
	207	EM	L	0	2.00586	0	0	0	0	0	0
	208	EM	L	3.46701	0	0	1.83797	0	0	0	0
	209	EM	L	0	0	0	0	0	0	0	0
	210	EM	L	0	4.54784	0	2.01566	0	0	0	1.25634
	211	EM	L	0	0	0	0	0	0	0	0
	212	EM	L	3.75225	2.32697	0	1.39174	0	0	0	0
	213	EM	L	1.49037	0	0	0	0	0	3.83587	0.652335
	214	CM	B	0	1.38322	0	0.453951	0	0	0	0
	215	CM	B	0	0	0	0	0	0	0	0
	216	CM	B	0	0	0	0	0	0	0	0
	217	CM	B	0	0	0	0	0	0	0	0
	218	CM	B	0	3.53482	0	0.0146752	0	0	0	1.26939
	219	CM	B	0	0	0	0	0	0	0	0
	220	CM	B	0	0	0	0	0	0	0	0
	221	CM	B	0	0.609462	0	0.656334	0	0	0	0.449417
	222	CM	B	0	4.15917	0	1.15519	0	0	0	0
	223	CM	B	0	0	0	0	0	0	0	0
	224	CM	B	0	0	0	0	0	0	0	1.54232
	225	CM	B	0	0	0	0	0	0	0	1.0692
	226	CM	B	0	3.21396	0	0.161847	0	0	0	1.66805
	227	CM	B	0	2.068	0	1.37986	0	0	0	0
	228	CM	B	0	0	0	0	0	0	0	0.672633
	229	CM	B	0	0	0	0	0	0	0	0
	230	CM	B	0	2.24663	0	0	0	0	0	0
	231	CM	B	0	0	0	0	0	0	0	0
	232	CM	B	0	3.04407	0	2.00625	0	0	0	0
	233	CM	B	0	2.95326	0	0	0	0	0	1.53869
	234	CM	B	0	0.876271	0	0	0	0	0	0
	235	CM	B	0	0	0	0	0	0	0	0
	236	CM	B	0	0	0	0	0	0	0	0
	237	CM	B	0	0	0	0	0	0	0	0
	238	CM	B	0	0	0	0	0	0	0	0.0603408
	239	CM	B	0	0	0	0	0	0	0	0
	240	CM	B	0	0	0	0	0	0	0	0
	241	CM	B	0	0	0	0	2.06333	0	0	0
	242	CM	B	0	0	0	0	0	0	0	0
	243	CM	B	0	2.73761	0	0	0	0	0	1.72526
	244	CM	B	0	0	0	0	0	0	0	1.41698
	245	CM	B	0	0	0	0	0	0	0	0
	246	CM	B	0	0	0	0	0	0	0	0
	247	CM	B	0	0	0	0.0403004	0	0	0	0.210413
	248	CM	B	0	0	0	0	0	0	0	0
	249	CM	B	0	0	0	0	0	0	0	0
	250	CM	B	0	0.384141	0	0	0	0	0	0
	251	CM	B	0	0	0	0	0	0	0	0
	252	CM	B	0	0	0	0	0	0	0	0
	253	CM	B	0	1.99953	0	0	0	0	0	0
	254	CM	B	0	0	0	0	0	0	0	0
	255	CM	B	0	0	0	0	0	0	0	0
	256	CM	L	0	0	0	0	0	0	0	0
	257	CM	L	0	0	0	0	0	0	0	0
	258	CM	L	0	0	0	0	0	0	0	0.028544
	259	CM	L	0	0	0	0	0	0	0	0
	260	CM	L	0	0	0	0	0	0	0	0
	261	CM	L	0	0	0	0	0	0	0	0
	262	CM	L	0	0.283025	0	0	0	0	0	0
	263	CM	L	0	0	0	0	0	0	0	0
	264	CM	L	0	0	0	0	0	0	0	0.404447
	265	CM	L	0	2.26406	0	0.472707	0	0	0	1.08617
	266	CM	L	0	0	0	0	0	0	0	0
	267	CM	L	0	0	0	0	0	0	0	0
	268	CM	L	0	0	0	0	0	0	0	0
	269	CM	L	0	0	0	0	0	0	0	2.05836
	270	CM	L	0	0	0	0	0	0	0	2.13829
	271	CM	L	0	0	0	0	0	0	0	0
	272	CM	L	0	0	0	0.227538	0	0	0	0
	273	CM	L	0	0	0	0.8036	0	0	0	0
	274	CM	L	0	0	0	0	0	0	0	1.79502
	275	CM	L	0	0.354152	0	0	0	0	0	0
	276	CM	L	0	0	0	0	0	0	0	0
	277	CM	L	0	3.91244	0	0	1.24308	0	0	0.834989
	278	CM	L	0	2.65461	0	0	0	0	0	0
	279	CM	L	0	1.54295	0	0	0	0	0	0
	280	CM	L	0	0	0	0	0	0	0	0.824007
	281	CM	L	0	2.16749	0	0.405816	0	0	0	0.0654236
	282	CM	L	0	0	0	0	0	0	0	0
	283	CM	L	0	0	0	2.33024	0	0	0	1.68475
	284	CM	L	0	1.0533	0	0	0	0	0	0
	285	CM	L	0.0952169	4.3979	0	1.44162	0.888523	0	0	1.16219
	286	CM	L	0	0	0	0	0	0	0	0
	287	CM	L	0	0	0	0	0	0	0	0
	288	CM	L	0	0	0	0	0	0	0	0
	289	CM	L	0	0	0	0	0	0	0	0
	290	CM	L	0	0.390863	0	0	0	0	0	0
	291	CM	L	0	0	0	0	0	0	0	0
	292	CM	L	0	0	0	0	0	0	0	0
	293	CM	L	0	0	0	0	0	0	0	0
	294	CM	L	0	0.250714	0	0	1.2039	0	0	2.00053
	295	CM	L	0	0	0	0	0	0	0	0
	296	CM	L	0	0	0	0	0	0	0	1.06397
	297	CM	L	0	1.88033	0	0	0	0	0	1.62042
	298	CM	L	0	1.13549	0	0	0	0	0	0
	299	CM	L	0	4.3352	0	0	0	0	0	0
	300	CM	L	0	0.69443	0	0	0	0	0	0
	301	CM	L	0	0	0	1.13238	0	0	0	0
	302	CM	L	0	0.696684	0	0	0	0	0	0
	303	CM	L	0	1.79486	0	0.740831	0	0	0	0
	304	CM	L	0	0	0	0	0	0	0	1.08692
	305	CM	L	0	2.86342	0	0	1.88537	0	0	0
	306	CM	L	0	1.06114	0	0	0	0	0	0.820216
	307	CM	L	0	2.30951	0	0	0	0	0	0.620382
	308	CM	L	0	0	0	0	0	0	0	0
	309	EM	B	3.94485	0	0	0	2.69711	0	3.47421	2.42544
	310	EM	B	2.77281	3.13678	0	0	0	0	4.0724	0
	311	EM	B	3.01618	0	0	0.641989	0	2.01217	0	1.15759
	312	EM	B	4.20375	1.0275	0	0.0234634	1.73293	0	0	3.92399
	313	EM	B	2.53308	0	0.403129	0.554224	1.59049	0	4.13233	0
	314	EM	B	1.11205	0	0	0.894098	0	0	0	0
	315	EM	B	4.21717	0	0	3.20402	0	0	5.26843	3.14061
	316	EM	B	3.0423	0	0	1.71979	2.19002	0	2.64819	2.71583
	317	EM	B	3.50268	0	0	2.18331	0	0	4.7579	0
	318	EM	B	0.00643023	0	0	0	0	0	0	0
	319	EM	B	1.8972	0	0	0.493697	0	0	3.25186	2.41507
	320	EM	B	2.37643	0	3.73495	0	0	0	0	0
	321	EM	B	3.58669	0	0	1.85159	3.6474	0	5.1095	0
	322	EM	B	4.58822	0.816394	0	2.13919	0	2.96564	5.62585	2.56548
	323	EM	B	0	0	0	0	0	0	0	1.67088
	324	EM	B	5.34382	0	0	2.34123	0	4.9897	2.99141	2.65645
	325	EM	B	4.63054	1.89246	0	0.831331	3.50071	0	5.22029	3.83823
	326	EM	B	6.35525	4.34497	0	1.33055	0	0	6.41509	1.26066
	327	EM	B	4.12587	2.66077	0	0.408992	2.15722	0	4.6762	1.05487
	328	EM	B	1.66303	2.06997	0	0	2.57316	0	3.06931	1.56867
	329	EM	B	0.535103	1.03886	0	0	3.12028	0	2.38852	0
	330	EM	B	3.66734	0	0	0.385406	2.04312	1.94547	6.42827	2.76149
	331	EM	B	3.97888	0	0	0.957445	0	0	2.84199	0
	332	EM	B	2.65623	3.40203	0	1.32729	0	0	4.29621	1.37957
	333	EM	B	0	0	0	0	0	0	1.31226	0.720307
	334	EM	B	3.94727	1.66257	2.80214	0	0	0	2.87749	1.57151
	335	EM	B	0.512739	3.11539	0	0	1.52356	0	0	0
	336	EM	B	2.96862	0	0	2.77858	1.92657	0	3.93175	1.9313
	337	EM	B	4.11475	0	0	0.435258	2.33418	0	4.40147	0
	338	EM	B	3.32778	2.29373	0	0.998448	0	0	0	3.45113
	339	EM	B	3.99824	0	0.535666	0.194225	0	0	5.06957	0
	340	EM	B	4.38649	0	0	2.58154	2.73661	0	4.59804	3.4588
	341	EM	B	3.80707	0	0	0.0979724	0	0	5.10889	0.693158
	342	EM	B	0	0	0	0	0	0	0	0
	343	EM	B	0	0	0	0	0	0	0	0
	344	EM	B	3.73817	2.0186	0	2.21463	1.60701	0	4.60012	2.24963
	345	EM	B	1.56143	0	0	1.12627	0	0	0	0
	346	EM	B	4.67628	0	0	2.15918	2.73187	0	4.40333	3.17634
	347	EM	B	3.91656	0	0	1.61373	1.16487	0	5.51903	2.20282
	348	EM	B	1.96831	2.33601	0	0	0	0	0	0.451492
	349	EM	B	4.38032	0.271754	0	0.935925	0	0	4.3821	2.6563
	350	EM	B	4.41383	2.10991	2.83217	2.83053	3.30665	0	4.71249	4.4054
	351	EM	B	2.82918	0	0	1.62357	1.79889	0	6.25933	1.75089
	352	EM	B	3.94457	0	3.74141	0	0	0.862111	2.5823	1.43514
	353	EM	B	2.65934	3.13258	0	0	0	0	3.5927	2.08096
	354	EM	B	1.56788	0.0262473	0	0	0	0	0	0
	355	EM	B	4.11389	0	2.10573	1.14749	4.25259	0	6.08529	2.00665
	356	EM	B	0	0	0	0	0	0	0	0
	357	EM	B	3.12227	0	0	0	0.330728	0	3.07458	0
	358	EM	B	3.72796	2.60524	0	1.77355	1.62112	0	4.72229	2.88481
	359	EM	B	0.996557	1.98139	0	0	0	0	0	2.03631
	360	EM	B	4.23416	1.93956	0	2.40696	2.40987	0	1.85196	1.39663
	361	EM	B	2.85859	0	0	0.333336	0	2.0512	5.31378	1.29949
	362	EM	B	1.25226	0	0	1.89875	3.28057	0	0	0
	363	EM	B	3.20816	0	0	0.830921	3.6885	2.69106	2.19756	0
	364	EM	B	1.48954	0	0	0.681	0	0	5.2232	0
	365	EM	B	4.19302	0	0	0.552165	0	0	0	3.53793
	366	EM	B	4.03215	1.60649	2.14702	1.09919	0.832713	0	3.00398	3.0469
	367	EM	B	3.87219	0	0	2.122	3.04476	0	5.36138	3.52373
	368	EM	B	2.46971	0.733428	0	1.49279	0	0	2.26905	1.0903
	369	EM	B	4.21037	0	0	2.25008	0	0	4.95366	0
	370	EM	B	3.71137	0	0	0.752753	2.09013	0	0	3.15689
	371	EM	B	2.84303	0	0	0	1.49973	0	4.21731	0
	372	EM	B	0.37964	1.6298	0	0.892457	0	0	0	0
	373	EM	L	4.81915	0	0	1.31356	2.001	0	0	0
	374	EM	L	0.470972	0.24604	0	0	0	0	0	0
	375	EM	L	3.01869	2.47184	0	1.24285	0	0	0	2.5261
	376	EM	L	0	0	0	0	0	0	0	0.725408
	377	EM	L	0	2.05146	0	0.556294	0	0	0	0
	378	EM	L	0	1.31164	0	0	0	0	0	0
	379	EM	L	1.6163	0.125452	0	1.4069	0	0	0	0
	380	EM	L	0	3.78158	0	0	0	0	0	0
	381	EM	L	1.64466	1.77028	0	0.895612	0	0	0	0
	382	EM	L	1.23754	0	0	2.35778	0	0	0	1.48547
	383	EM	L	0	0	0	0	0	0	0	0
	384	EM	L	0.8883	3.10466	0	0.333202	0	0	0	0.641101
	385	EM	L	0	1.51485	0	0	2.95183	0	0	0.882051
	386	EM	L	0	0.808256	0	0	0	0	0	1.23149
	387	EM	L	3.58688	2.12286	0	0	1.46086	0	4.84675	0
	388	EM	L	0	2.6838	0	0	0	0	0	0
	389	EM	L	0	2.51964	0	0.604698	0	0	0	0
	390	EM	L	0	0	0	0	0	0	0	0
	391	EM	L	0.0647037	3.27456	0	2.56845	0	0	0	2.89357
	392	EM	L	0.761823	0.837112	0	0	0	0	0.416119	0
	393	EM	L	0	0	0	0	0	0	0	0
	394	EM	L	0	1.9725	0	0	0	0	0	1.88667
	395	EM	L	0	1.21351	0	0	0	0	0	0
	396	EM	L	2.05805	0	0	0.415264	0	0	2.66471	1.01803
	397	EM	L	0	1.64106	0	0	0	0	0.614699	0
	398	EM	L	0	2.2853	0	0	0	0	0	0
	399	TEMRA	B	2.50604	0	0	0	0	0	3.5837	0.542292
	400	TEMRA	B	3.23604	0	1.32834	0	0	0	1.53253	1.05405
	401	TEMRA	B	3.40562	0	2.28809	0.652081	0	0	2.92369	1.14126
	402	TEMRA	B	2.52801	0	0	1.20212	0	0	0	2.56345
	403	TEMRA	B	2.75678	0	0	0	0	0	4.27898	0
	404	TEMRA	B	2.83821	0	0	1.73945	0	0	2.31488	2.14584
	405	TEMRA	B	3.10931	1.38004	0	0	2.80603	0	3.79261	1.41379
	406	TEMRA	B	1.27413	1.02893	0	0.508519	0	0	3.35328	0
	407	TEMRA	B	3.23669	0	0	1.95587	0	0	3.17749	0
	408	TEMRA	B	2.73432	0	0	0	0.883939	0	4.55793	4.06411
	409	TEMRA	B	3.46033	0	0	1.64888	0	0	4.72597	4.68719
	410	TEMRA	B	3.78486	2.85726	0	1.89824	3.33711	0	5.2919	1.1554
	411	TEMRA	B	1.56497	0	0	1.06517	0	0	1.77023	0
	412	TEMRA	B	1.92043	2.03203	0	0.264848	0	0	4.52022	0.633988
	413	TEMRA	B	3.26184	0	0	1.54659	0	0	3.41036	1.9053
	414	TEMRA	B	2.60081	0.711177	0	1.22619	0	0	3.76634	2.86205
	415	TEMRA	B	2.19177	0	0	1.39815	2.24075	0	4.88796	1.64308
	416	TEMRA	B	2.87401	0	0	0	0	0	4.66912	1.28135
	417	TEMRA	B	2.75302	0	1.19325	0.855055	0	0	4.09876	1.29575
	418	TEMRA	B	3.50222	0.768616	0	0.877182	3.35675	0	4.71877	1.87675
	419	TEMRA	B	1.90783	0.0579141	0	1.2484	0.243414	0	1.29982	1.12593
	420	TEMRA	B	2.21632	0	0	0	0	0	0.356845	0.174992
	421	TEMRA	B	4.41261	0	0	1.35823	1.52192	0	5.87432	2.28559
	422	TEMRA	B	3.1032	1.73965	0	0	0	0	4.56468	1.26066
	423	TEMRA	B	2.9464	0	0	0.676209	1.51345	0	4.28307	1.30215
	424	TEMRA	B	2.77446	0	3.30111	0	0	0	2.57758	0
	425	TEMRA	B	2.47587	0	0	0	0	0	2.77522	0.714548
	426	TEMRA	B	3.3661	0	0	0.599933	1.72734	0	3.68844	2.23457
	427	TEMRA	B	3.40937	2.11138	0	0.802056	0	0	5.56119	0
	428	TEMRA	B	3.33306	0	0	0.429265	0	0	4.99287	0
	429	TEMRA	B	2.58873	0	0	0.588379	0	0	2.5945	1.18089
	430	TEMRA	B	3.72475	2.49031	0	2.68344	1.56931	0	4.65706	2.52639
	431	TEMRA	B	3.41294	0	0	1.21494	0.0804706	0	4.01498	0
	432	TEMRA	B	3.29206	0	0	0	2.50676	0	3.93126	1.1753
	433	TEMRA	B	2.19848	0	0	0.820785	2.38933	0	4.54493	2.80233
	434	TEMRA	B	3.61456	0	0.6589	1.06828	0	0	4.95388	0.545611
	435	TEMRA	B	3.28402	0	0	1.67312	0	2.64424	3.25093	1.89189
	436	TEMRA	B	3.49554	2.69567	0	1.7469	1.7766	0	4.57851	0
	437	TEMRA	B	2.42885	0	0	1.02602	2.52779	0	3.01062	1.59493
	438	TEMRA	B	3.35621	0	0	1.6343	2.03758	0	4.42232	0
	439	TEMRA	B	2.84838	0	0	2.72476	0	0	4.58567	2.6961
	440	TEMRA	B	1.59314	0	0	0.150853	0	0	4.16792	1.02728
	441	TEMRA	B	2.07121	0	0	0.587692	1.85336	0	3.43706	1.23193
	442	TEMRA	B	4.51791	3.03296	1.90837	2.14462	0	0	5.07805	1.34285
	443	TEMRA	B	4.41487	0	0	0.688661	1.47781	0	4.77136	0
	444	TEMRA	B	3.22229	0	0	2.13271	2.45495	0	4.31293	3.13951
	445	TEMRA	B	4.69573	3.0134	0	1.59282	0	0	6.75532	2.39804
	446	TEMRA	B	1.05062	0	0	0	0	0	2.56132	1.32667
	447	TEMRA	B	2.40041	0	0	1.81286	0	0	3.40064	0
	448	TEMRA	B	2.97017	1.55297	0	1.76999	2.98957	0	5.47304	0
	449	TEMRA	B	4.15235	0	0	0.959991	0	0	5.19245	2.97757
	450	TEMRA	B	4.4483	0	0	2.79612	0	3.13145	3.64326	3.00344
	451	TEMRA	B	3.87924	2.01321	0	2.06575	0	0	5.11511	3.07983
	452	TEMRA	B	2.91307	1.3635	0	0.0639226	0	0	4.70115	2.19
	453	TEMRA	B	3.03353	0.196378	0.798506	0.721216	0.563245	0	3.63805	1.79199
	454	TEMRA	B	3.45541	0	0	0.0352038	0	0	4.00082	1.79647
	455	TEMRA	B	1.77073	3.38282	0	0	0	0	2.70404	0
	456	TEMRA	B	3.09663	0	0	0	0	0	4.54828	2.25584
	457	TEMRA	B	1.25312	0.010422	0	0	0	0	1.55331	2.93745
	458	TEMRA	B	3.55218	0	0	0	0	1.28323	3.56703	3.28919
	459	TEMRA	B	2.74767	0	0	0	0	0	3.53085	1.40872
	460	TEMRA	B	4.02161	1.90874	0	2.51828	2.57423	0	5.19554	2.61683
	461	TEMRA	B	3.64737	0	0	1.89467	0	0	0	3.89152
	462	TEMRA	B	0.348261	1.43826	0	0	0	0	1.7405	2.27056
	463	TEMRA	B	1.42225	0	0	0	0	0	1.41494	0.563175
	464	TEMRA	L	3.46697	0	0	0.601179	0	0	5.11182	0.783864
	465	TEMRA	L	2.19826	0.132246	1.73858	0	0.726793	0	4.42274	0.170642
	466	TEMRA	L	1.75358	0	2.85718	0	0	0	4.50053	1.77218
	467	TEMRA	L	1.28595	0	0	0	0	0	4.65765	1.34221
	468	TEMRA	L	2.44893	0	0	1.56348	0	0	2.12916	1.52226
	469	TEMRA	L	1.3731	0	0	0	0	0	0	1.23217
	470	TEMRA	L	1.9825	0	0	0	0.940675	0	0.673647	0
	471	TEMRA	L	3.06287	0	3.26304	0.221436	2.47631	0	4.78195	1.49356
	472	TEMRA	L	2.90469	0	0	0.138866	0	0	4.0001	3.15227
	473	TEMRA	L	3.59791	2.7289	0	0.842785	0	0	4.51421	3.08039
	474	TEMRA	L	2.58906	0	0	0.822755	0	0	3.93686	2.27946
	475	TEMRA	L	1.34931	0	0	0	0	0	2.84237	0
	476	TEMRA	L	1.87588	0	2.21848	0.502422	0	0	2.77941	1.16716
	477	TEMRA	L	4.39216	3.04136	1.95228	1.56857	0	0	6.35001	1.85543
	478	TEMRA	L	2.19396	0	0	0	0	0	4.31989	2.79797
	479	TEMRA	L	2.3339	0	0	0	0	0	5.08767	0
	480	TEMRA	L	0.518414	0	0	0	0	0	0	1.19766
	481	TEMRA	L	2.61485	2.76558	0	1.24877	0	0	4.55032	1.5134
	482	TEMRA	L	2.71363	0	2.63205	0.954458	0	0	4.16248	0.540376
	483	TEMRA	L	0.797209	0	0	0.0145146	1.09881	0	3.16952	1.50776
	484	TEMRA	L	4.01508	0	0	0.550992	2.0155	2.15485	4.49355	2.69956
	485	TEMRA	L	3.38497	0	3.72511	1.5038	0.432942	0	5.425	0.433053
	486	TEMRA	L	2.20099	0	2.51613	0	1.72995	0	5.19343	0.473864
	487	TEMRA	L	1.78708	0	0	1.20713	0	0	0	1.99968
	488	TEMRA	L	3.83903	0.644039	0	2.00537	0	0	0	3.55969
	489	TEMRA	L	3.61996	1.37242	0	1.40152	0	0	5.73259	1.40873
	490	TEMRA	L	4.14487	1.80603	0	1.79656	0	0	3.47389	0.567816
	491	TEMRA	L	3.83294	0	0	1.29252	0	0	3.52925	2.29536
	492	TEMRA	L	3.44758	0	0	2.04675	2.40813	0	4.1149	0.289478
	493	TEMRA	L	1.95167	0	0	0	0.687398	0.134548	5.73591	0
	494	TEMRA	L	2.15636	0.350889	0.195762	0	0	0	3.3126	0.242251
	495	TEMRA	L	1.98115	0	0	0.361524	0.434671	0	4.8456	0
	496	CM	L	0	4.92128	0	0	0	0	0	1.95206
	497	CM	L	0	4.50223	0	0.101898	0	0	0	0
	498	CM	L	0	0	0	0	0	0	0	0
	499	CM	L	0	0	0	0	0	0	0	0
	500	CM	B	0	0	0	1.16435	0	0	0	0
	501	CM	B	0	0	0	0	0	0	0	0.903726
	502	CM	B	0	0	0	0.37648	0	0	0	0
	503	CM	B	0	0	0	0	0	0	0	0
	504	CM	B	0	0	0	0	0	0	0	0
	505	CM	B	0	0	0	0	0	0	0	0
	506	CM	B	0	0	0	0	0	0	0	0
	507	CM	B	0	0.402787	0	0.20564	0	0	0	0
	508	CM	B	0	0	0	0	0	0	0	0
	509	CM	B	0	0	0	0.0032463	0	0	0	0
	510	CM	B	0	0	0	0	0	0	0	1.91098
	511	CM	B	0	1.50245	0	0	0	0	0	0.277693
	512	CM	B	0	0	0	0	0	0	0	0
	513	CM	B	0	1.40659	0	0	0	0	0	0
	514	CM	B	0	1.75564	0	0	0	0	0	0
	515	CM	B	0	0	0	0	0	0	0	0
	516	CM	B	0	0	0	0.368209	0	0	0	0
	517	CM	B	0	0	0	0	0	0	0	0
	518	CM	B	0	0	0	0	0	0	0	0
	519	CM	B	0	0	0	0	0	0	0	0
	520	CM	B	0	0	0	1.07332	0	0	0	0
	521	CM	B	0	0	0	0	0	0	0	1.0961
	522	CM	B	0	0.973576	0	0	0	0	0	0
	523	CM	B	0	2.04036	0	0	0	0	0	0
	524	CM	B	0	0	0	0	0	0	0	0
	525	CM	B	0	0	0	0	0	0	0	0
	526	CM	B	0	0	0	0	0	0	0	0
	527	CM	L	0	0	0	0	0	0	0	0
	528	CM	L	0	1.04899	0	1.44595	0	0	0	1.14622
	529	CM	L	0	1.53299	0	0	0	0	0	0
	530	CM	L	0	0	0	0	0	0	0	1.31486
	531	CM	L	0	0	0	0.974523	0	0	0	0
	532	CM	L	0	2.99118	0	0	0	0	0	0.0799027
	533	CM	L	0	0	0	0	0	0	0	0
	534	EM	B	2.34302	1.04866	0	0	0	0	4.60954	0
	535	EM	B	3.16524	0	0	0.994036	2.59406	0	4.63994	0
	536	EM	B	1.61417	1.96874	0	0	0	0	4.95219	0
	537	EM	B	3.02492	0	0	2.44806	3.34829	0	5.31643	0
	538	EM	B	3.37117	0	0	1.70953	3.21701	0.961545	4.98823	1.30798
	539	EM	B	2.54738	1.44629	0	0	0.855914	0	3.56363	0
	540	EM	B	0.947944	2.05101	0	0	0	0	1.06191	0
	541	EM	B	2.4161	0	0	0.326386	2.6123	1.37363	4.92277	0
	542	EM	B	3.56839	2.96326	0	2.11865	1.04438	0	4.35674	3.10487
	543	EM	B	1.61231	1.44953	0	0	0	0.148086	1.51365	0
	544	EM	B	2.17792	0	0	0.652345	1.96515	0	3.92471	0.920914
	545	EM	B	1.66693	0	0	0	0	0	3.81043	0.944746
	546	EM	B	2.75972	0	0	1.14084	3.09515	0	2.86482	0.3383
	547	EM	B	2.2043	0	0	0.846091	0	0	2.21828	0.577922
	548	EM	B	3.26712	1.5958	0	1.22185	0	2.77347	4.58305	0
	549	EM	B	1.43987	0	0	0	0	0	2.27758	0
	550	EM	B	1.94215	0	0	0.55789	0	0	2.82632	1.42337
	551	EM	B	1.75193	0	0	0	1.80835	1.33513	3.7891	1.43076
	552	EM	B	0.910042	0	0	0	2.05184	0	1.59271	0
	553	EM	B	2.53431	1.29602	0	0	0	0	3.19179	1.6382
	554	EM	B	3.2483	3.41581	0	1.73842	3.06799	0	5.57971	0
	555	EM	B	2.15117	0	0	0	1.98113	0	2.41564	2.57121
	556	EM	B	1.99978	1.79611	0	0.162125	1.85058	0	1.86904	0.597142
	557	EM	B	2.46335	0	0	0	0	0	5.00485	0.431433
	558	EM	B	2.2045	0	1.08587	0.124948	0	1.02326	4.03031	1.49553
	559	EM	B	2.94765	0	0	1.50017	0.445166	0	2.11332	1.17653
	560	EM	B	2.97047	1.15601	0	1.25453	1.25135	1.54622	3.47652	2.60054
	561	EM	B	2.31362	0	0	2.12392	2.85155	0	5.9054	3.08811
	562	EM	B	2.55817	3.74104	0	1.36684	0	1.43422	4.80525	0
	563	EM	B	0.861155	0	0	0	0.499175	0	3.87496	0.101554
	564	EM	B	3.5803	4.63159	0	1.49525	0	0	0	1.13235
	565	EM	B	3.12186	0	2.1644	1.50603	0.239346	0	3.82518	2.49568
	566	EM	B	2.39239	0.917748	0	0	0	0	4.60984	0
	567	EM	B	2.40724	0	0.787397	0	2.20586	0	4.14072	0.675952
	568	EM	B	2.6246	0	0	1.23925	2.60032	1.3299	4.95919	1.76341
	569	EM	B	3.26958	0	0	2.17857	0.703218	0	4.95105	1.55271
	570	EM	B	2.07975	0	0	0	0	0	4.63999	0
	571	EM	B	3.18349	0	0	0.691013	2.41582	0	5.35545	1.41381
	572	EM	B	2.5105	0	0	0.773728	1.66529	0	3.11776	0
	573	EM	B	1.50926	1.25045	0	0	0	0	2.29961	1.49743
	574	EM	B	2.20286	0.405096	0.723321	0	0	0	4.76517	0
	575	EM	B	3.28785	0	0	0	2.70721	1.32047	5.62706	0
	576	EM	B	2.54126	1.21735	0	0	0	0	4.70637	1.18472
	577	EM	B	1.79432	0.775838	0	0	0	0	4.15618	0
	578	EM	B	1.17072	0	0	0	0	0	3.56552	0
	579	EM	B	1.19196	0	0	0.321643	0	0	2.8337	0.122518
	580	EM	B	2.8794	0	0	0.792396	1.16495	0	4.02885	3.10002
	581	EM	B	2.99133	1.12211	0	0	0	0	2.62797	2.32091
	582	EM	B	2.84307	1.16501	0	1.03307	2.27502	0	3.31389	2.55139
	583	EM	B	1.58617	1.03937	0	0.0868641	0.261345	0	3.09472	0
	584	EM	B	2.02723	0	0	0	2.93901	0	3.00386	0
	585	EM	B	0	2.17807	0	0.838777	1.4977	0	3.15202	0.726981
	586	EM	B	2.77689	1.38623	0	0.735859	0	0	5.42591	1.50892
	587	EM	B	1.34916	0	0	0.0702916	0.824196	0	2.54376	0
	588	EM	B	1.11757	2.62084	0	1.25719	0	0	2.54226	1.33852
	589	EM	B	2.32342	0	0	0	0.549392	0	4.03823	1.52935
	590	EM	B	2.06053	0.42219	0	0	0	1.01105	3.88002	1.15259
	591	EM	B	2.55969	0	0	0	0	0.727709	3.76736	1.45167
	592	EM	B	0	0	0	0	0	0	0	0
	593	EM	B	0.886812	0	0	0.703592	0	0	1.66457	0
	594	EM	B	2.53378	0	0	0.603867	1.44326	0	4.46515	1.98191
	595	EM	B	1.88611	0	0.0253263	0.676424	0.650988	0	0	0.328323
	596	EM	B	3.01303	1.17924	0	0	0	3.39079	3.79726	2.50386
	597	EM	B	3.25402	0	0	1.17452	0	0.316961	4.65304	0
	598	EM	B	1.75987	0	0	0	0.661983	0	2.77698	0
	599	EM	B	3.04737	0	0	0.670521	1.85139	0	4.70759	1.74501
	600	EM	B	3.65125	0	0	1.18104	1.51046	0	3.46128	2.64301
	601	EM	L	2.8073	0	0	0.982586	0	0	3.18784	0
	602	EM	L	1.14182	1.78283	0	0	0	0	2.59874	0
	603	EM	L	1.29275	4.51044	0	1.6236	0	0	0	0
	604	EM	L	2.82539	0	0	0	0	0	2.73704	0
	605	EM	L	3.71395	0	0	0	0	2.90488	4.32635	0
	606	EM	L	0.754947	2.12251	0	0	0	0	1.36717	0
	607	EM	L	0	4.52766	0	0	0	0	0	0
	608	EM	L	0	0	0	0	0	0	0	0
	609	EM	L	0.719688	0	0	0	0	0	0	0
	610	EM	L	0	0.54174	0	0	0	0	0	0
	611	EM	L	0	0	0	0	0	0	0	0
	612	EM	L	2.2131	0	0	0.0953488	0	0	3.50811	0
	613	EM	L	2.36318	1.44347	0	0.0952791	0	0	5.14666	0
	614	EM	L	0.190068	3.14248	0	0	0	0	0	1.24116
	615	EM	L	0	2.29629	0	0	2.58214	0	0	0
	616	EM	L	1.7035	1.85026	0	0	0	0	2.11963	0
	617	EM	L	0	0	0	0	0	0	0	0
	618	TEMRA	B	3.13214	0	0	0	0	2.14462	4.9955	1.67135
	619	TEMRA	B	2.42607	0	0	0	0.944723	0	4.57843	0.590352
	620	TEMRA	B	2.20192	0	0	1.37394	2.08368	0	5.96021	1.93957
	621	TEMRA	B	1.91086	0	0	0	0	0	2.7427	0
	622	TEMRA	B	1.68514	0	0	0	0	0	4.55534	2.91876
	623	TEMRA	B	1.97433	0	0	1.31619	0.344404	0	3.58927	0
	624	TEMRA	B	2.18816	0	0	1.09973	0	0.799788	3.50166	0.663107
	625	TEMRA	B	0.574551	0	0	0	0	0	3.28902	2.3011
	626	TEMRA	B	0.661131	0	0	1.2346	0	2.64192	5.15253	0
	627	TEMRA	B	3.421	0	0.143027	1.50846	0	0	5.86402	0.36646
	628	TEMRA	B	2.72537	0	0.0120734	1.38562	0	0	4.38343	0
	629	TEMRA	B	3.76867	0	0	0	0	0	6.03046	2.02373
	630	TEMRA	B	2.07214	0.79181	0	0	0	0	3.7245	1.86092
	631	TEMRA	B	4.5665	0	0	1.13359	2.27764	0	5.93252	0
	632	TEMRA	B	1.7211	0	0	0.452991	0	2.46966	2.12683	0
	633	TEMRA	B	3.08532	0	0	0.615191	0	0	0	2.1623
	634	TEMRA	B	2.84065	0	0	1.413	0.454395	0	4.33078	0
	635	TEMRA	B	3.0173	0	0	1.05923	0	0	2.19244	1.07007
	636	TEMRA	B	3.612	0	0	1.42666	2.8518	0	4.86747	0
	637	TEMRA	B	0.985931	0	0	0.660818	0	0	3.59473	0
	638	TEMRA	B	2.24564	2.93148	0	0.768503	0	0	3.45508	0
	639	TEMRA	B	3.83311	0	0	0.132144	0	0	5.53773	0
	640	TEMRA	B	2.74114	0	0	1.96447	2.83151	0	0	2.17018
	641	TEMRA	B	0.642975	0	0	1.32892	0	0	4.40924	1.2187
	642	TEMRA	B	2.69547	0	0	0	1.31872	0	4.53227	2.31505
	643	TEMRA	B	1.00266	0	0	0.0876756	0	0	4.87857	1.42943
	644	TEMRA	B	0.886342	0	0	0	2.07694	0.796682	1.76059	2.56307
	645	TEMRA	B	3.4274	0	0	0.622424	0	0	4.78719	0
	646	TEMRA	B	2.97212	0.0864543	0	0	0	0	4.85251	2.23895
	647	TEMRA	B	2.0623	0.841481	0	0.167514	2.19946	0	3.975	0.804914
	648	TEMRA	B	1.57357	0	0	0	0	0	2.55028	1.10289
	649	TEMRA	B	2.86569	0	2.16296	0	1.29431	0	2.88661	0.940535
	650	TEMRA	B	2.02783	0	0	0.0437174	3.72504	2.1312	4.64599	2.29212
	651	TEMRA	B	2.63415	1.17525	0	0	0	0	5.39996	1.03675
	652	TEMRA	B	1.60587	0	0	0.319845	1.13887	0	3.75606	0
	653	TEMRA	B	3.23044	0	0	1.89902	0	0	5.86395	2.16984
	654	TEMRA	B	2.44964	0	0	0.693237	0	0	5.29836	2.07294
	655	TEMRA	B	2.20379	0	0	0.787807	2.83088	0	4.64457	2.25078
	656	TEMRA	B	1.10342	0	0	0	3.19733	0	4.51363	0
	657	TEMRA	B	1.27925	0	0	0	0	0	3.73293	0
	658	TEMRA	B	3.24377	0	0	1.39491	3.84709	0	3.31722	3.43354
	659	TEMRA	B	3.62024	1.41029	0	2.38917	3.95088	2.59002	3.81057	1.50671
	660	TEMRA	B	3.14089	0	0	0.736165	0.105076	0	3.78903	0
	661	TEMRA	B	1.8946	0	0	1.85313	0	0	4.67708	0
	662	TEMRA	B	3.39447	0	0.120286	1.43551	0	0	3.38495	3.17343
	663	TEMRA	B	1.51549	0	0	0	0	0	0	0
	664	TEMRA	B	2.73983	0	0	0	1.3953	2.22395	3.90754	3.51046
	665	TEMRA	B	3.30661	0	2.29141	0.903987	0	0	3.96332	0.442988
	666	TEMRA	B	3.91294	0	0.420508	2.33602	0	0	0	1.70024
	667	TEMRA	B	2.70914	0	0	0.113905	2.60622	0	4.35129	2.14101
	668	TEMRA	B	2.43592	0	0	0	0	0	6.11125	2.58797
	669	TEMRA	B	3.20197	0	1.24956	2.4574	1.89991	0	0	0
	670	TEMRA	B	4.3358	2.92582	0.50929	1.28196	3.52527	2.78502	5.13096	0.256183
	671	TEMRA	B	2.67716	0	0	0.312556	0	1.3381	2.89749	0
	672	TEMRA	B	2.55521	0	0	0.993897	1.77782	0	4.89094	0.938334
	673	TEMRA	B	2.91671	0	0	2.21469	2.70253	0	4.69576	1.76157
	674	TEMRA	B	2.57595	1.73523	0	2.18042	0	0	3.72824	3.11334
	675	TEMRA	B	0.80199	0	0	0	0	0	3.33608	0
	676	TEMRA	B	2.63733	0	0	1.23342	3.76529	0	5.16504	0
	677	TEMRA	B	3.03759	0	0.427469	0	0.753886	0	0	1.56516
	678	TEMRA	L	2.5082	0	0	0	1.65483	0	2.12582	0
	679	TEMRA	L	3.57486	0	0	1.6718	3.07701	0	4.49976	1.52215
	680	TEMRA	L	3.16398	0	0	0	0	0	4.15086	0
	681	TEMRA	L	3.18381	0	0	0.689899	0	0	4.2731	0.141686
	682	CM	B	0	0	0	0	0	0	0	0
	683	CM	B	0	0	0	0	0	0	0	0
	684	CM	B	0	0	0	0	0	0	0	0
	685	CM	B	0	0	0	0	0	0	0	0.619808
	686	CM	B	0	0.635097	0	0	0	0	0	0
	687	CM	B	0	0	0	0	0	0	0	0
	688	CM	B	0	0	0	0	0	0	0	0
	689	CM	B	0	0	0	0	0	0	0	0
	690	CM	B	0	0	0	0	0	0	0	0
	691	CM	B	0	0	0	0	0	0	0	0
	692	CM	B	0	0	0	0	0	0	0	0
	693	CM	B	0	0	0	0	0	0	0	0
	694	CM	B	0	1.09921	0	0	0	0	0	0
	695	CM	B	0	0.0799812	0	0	0	0	0	0
	696	CM	B	0	0	0	0	0	0	0	0
	697	CM	B	0	0	0	0.520834	0	0	0	0
	698	CM	B	0	0	0	0	0	0	0	0
	699	CM	B	0	0	0	0	0	0	0	0
	700	CM	B	0	0	0	0	0	0	0	0
	701	CM	B	0	0.182982	0	0	0	0	0	0
	702	CM	B	0	0	0	0.141595	0	0	0	0
	703	CM	B	0	0	0	0.764279	0	0	0	0
	704	CM	B	0	0	0	0	0	0	0	0
	705	CM	B	0	3.11876	0	0	0	0	0	0
	706	CM	B	0	0	0	0	0	0	0	0
	707	CM	B	0	0	0	0	0	0	0	0
	708	CM	B	0	0.454932	0	0	0	0	0	0
	709	CM	B	0	0	0	0	0	0	0	0
	710	CM	B	0	0	0	0	0	0	0	0
	711	CM	L	0	2.56659	0	0	0	0	0	0
	712	CM	L	0	0	0	0	0	0	0	0
	713	CM	L	0	0	0	0	0	0	0	0
	714	CM	L	0	0	0	0	0	0	0	0
	715	CM	L	0	0	0	0	0	0	0	0.660691
	716	CM	L	0	0	0	0	0	0	0	0
	717	CM	L	0	1.06435	0	0	0	0	0	0
	718	CM	L	0	0	0	0	0	0	0	0
	719	CM	L	0	0	0	0	0	0	0	0
	720	CM	L	0	0	0	0	0	0	0	0
	721	CM	L	0	1.41638	0	0	0	0	0	0
	722	CM	L	0	0	0	0	0	0	0	0
	723	CM	L	0	0	0	0	0	0	0	0.858156
	724	CM	L	0	0	0	0	0	0	0	0
	725	CM	L	0	0	0	0	0	0	0	0
	726	CM	L	0	1.29905	0	0	0	0	0	0
	727	CM	L	0	1.52054	0	0	0	0	0	0
	728	CM	L	0	0.293641	0	0	0	0	0	0
	729	CM	L	0	0	0	0	0	0	0	0
	730	CM	L	0	0	0	0	0	0	0	0
	731	CM	L	0	2.85155	0	0	0	0	0	0
	732	CM	L	0	0	0	0	0	0	0	0
	733	EM	B	3.15945	0	0	2.37451	0	0	0	0.778896
	734	EM	B	0	0	0	0	0	0	0	0
	735	EM	B	1.8672	3.07777	0	1.17577	2.29881	0	2.52577	2.53721
	736	EM	B	0	2.54719	0	0	0	0	0	0
	737	EM	B	0	0	0	0	0	0	0	0
	738	EM	B	0	0	0	0	0	0	0	0
	739	EM	B	0	1.72481	0	0	0	0	0	0
	740	EM	B	0	0	0	0	0	0	0	0
	741	EM	B	0	0	0	0	0	0	0	0.526584
	742	EM	B	0.510828	0	0	0	0	0	0	0
	743	EM	B	0	0	0	0	0	0	0	0
	744	EM	B	0.0735568	0	0	1.35873	0	0	0	0
	745	EM	B	0	0	0	0	0	0	0	0
	746	EM	B	0	0	0	0	0	0	0	0
	747	EM	B	0.853126	0	0	1.64756	0	0	0	1.74597
	748	EM	B	0	0.747857	0	0	0	0	0	0
	749	EM	B	0	0	0	0	0	0	0	0
	750	EM	B	0	0	0	0.911306	0	0	0	0
	751	EM	B	1.43734	0	0	1.07968	0	0	0	0
	752	EM	B	0	0	0	0	0	0	0	0
	753	EM	B	0	5.14203	0	0	1.92956	0	0	0
	754	EM	B	0	0	0	0	0	0	0	0
	755	EM	B	0	0	0	0	0	0	0	0
	756	EM	B	0	0	0	0	0	0	0	0
	757	EM	B	0	0	0	0	0	0	0	0
	758	EM	B	0	0	0	0.707602	0	0	0	0
	759	EM	B	0	0	0	0	0	0	0	0
	760	EM	B	0	1.25546	0	1.20143	0	0	0	0
	761	EM	B	0	2.35469	0	0	0	0	0	0
	762	EM	B	0	0.888251	0	0	0	0	0	0
	763	EM	B	0	1.89713	0	0	0	0	0	0
	764	EM	B	0	0	0	0	0	0	0	0
	765	EM	B	0	0	0	0	0	0	1.69647	0
	766	EM	B	0	0	0	0	0	0	0	0
	767	EM	B	0	2.58833	0	0	0	0	0	1.14554
	768	EM	B	0	2.93713	0	0	0	0	0	0
	769	EM	B	0	0	0	0	0	0	0	1.50891
	770	EM	B	0	2.82403	0	1.40016	0	0	0	0.51254
	771	EM	B	0	0	0	0.96367	0	0	0	0
	772	EM	B	3.51843	0	0	2.68853	0	0	0	2.30484
	773	EM	B	0	1.26079	0	1.07635	0	0	0	0.86308
	774	EM	B	0	0	0	0	0	0	0	0
	775	EM	B	0	0	0	0.696215	0	0	0	0
	776	EM	B	0	1.02462	0	0	0	0	0	0
	777	EM	B	0	2.17668	0	0	0	0	0	0
	778	EM	B	0	0	0	1.88549	0	0	0	1.52357
	779	EM	B	0	0	0	0	0	0	0	0
	780	EM	B	0	2.57279	0	0	0	0	0	0
	781	EM	B	0	0	0	0.593048	0	0	0	2.80313
	782	EM	B	0	0	0	0	0	0	0	1.72235
	783	EM	B	0	3.05778	0	1.70876	0	0	0	0
	784	EM	B	2.93334	0	0	1.39149	1.38961	0	3.87792	0.415895
	785	EM	L	0	2.09044	0	0	0	0	0	0
	786	EM	L	0	0	0	0	0	0	0	0
	787	EM	L	0	0	0	0	0	0	0	0.673462
	788	EM	L	0	1.72792	0	0	0	0	0	0
	789	EM	L	0	0	0	0	0	0	0	0
	790	EM	L	0	3.3806	0	0.329939	0	0	0	0
	791	EM	L	0	2.73621	0	0	0	0	0	0
	792	EM	L	0	0	0	0	0	0	0	0
	793	EM	L	0	0	0	0	0	0	0	0
	794	EM	L	0	1.44702	0	0	0	0	0	0.573427
	795	EM	L	0.134872	1.95184	0	0	0	0	0	0
	796	EM	L	0	3.50422	0	0	0	0	0	0
	797	EM	L	0	0	0	0	0	0	0	0.717728
	798	EM	L	3.98415	0	0	1.10356	0	0	0	0.620918
	799	EM	L	0	0	0	0	0	0	0	0
	800	EM	L	0	0	0	0	0	0	0	0
	801	EM	L	0	0	0	0	0	0	0	0.962272
	802	EM	L	0	0	0	0	0	0	0	0
	803	EM	L	0.0202633	3.19339	0	0.398914	0	0	0	0
	804	EM	L	0	2.47766	0	0	1.4041	0	0	0
	805	EM	L	0	0	0	0	0	0	0	0
	806	EM	L	0	0	0	0	0	0	0	0
	807	EM	L	0	3.76121	0	0	0	0	0	0
	808	EM	L	0	4.60251	0	0	0	0	0	0
	809	EM	L	0	2.6138	0	0	0	0	0	0
	810	TEMRA	B	0	0	0	0	0	0	0	0
	811	TEMRA	B	0	0	0	0	0	0	0	0
	812	TEMRA	B	3.06735	0	2.99001	0	0	2.48764	3.23962	1.80256
	813	TEMRA	B	0	0	0	0	0	0	0	1.3746
	814	TEMRA	L	2.55467	0	0	0	0	0	2.95409	0
	815	TEMRA	L	0	1.78056	0	0	0	0	0	0
	816	TEMRA	L	0	0	2.14985	1.28589	0	0	2.23487	0
	817	TEMRA	L	0.895073	0	0.819866	0	0	0.468633	4.65268	0.702727
	818	TEMRA	L	1.73337	0	2.80754	0	0	1.41431	2.52059	0
	819	TEMRA	L	0	0.479911	0	0	0	0	0	0.628924
	820	TEMRA	L	0	1.25445	0	0.491724	0	0	0	0
	821	TEMRA	L	1.94111	0	1.70605	0	0	0	4.00207	2.40607
	822	TEMRA	L	1.60857	0	1.95569	0.146779	0	0	2.01138	0
	823	TEMRA	L	1.68568	0	2.79464	1.49008	0	0	3.34388	0
	824	TEMRA	L	0.174521	1.99839	0	0.103988	0	0	0	0
	825	TEMRA	L	0	1.68389	0.163605	1.54203	0	0	0	0
	826	TEMRA	L	1.27646	2.06564	0	0	0	0	0	0
	827	TEMRA	L	1.77937	0	2.45147	0	0	0	0.739962	0
	828	TEMRA	L	0.876645	0	1.48333	0.582707	2.20528	0	2.62392	0
	829	TEMRA	L	1.3485	2.24182	0.196793	0	0	0	3.07948	0
	830	TEMRA	L	1.63829	0	2.74264	0.0836028	0	0	0.269251	0
	831	TEMRA	L	0	0	0	0	0	0	0	0.426052
	832	TEMRA	L	0	0	0	0	0	0	0	2.42686
	833	TEMRA	L	0	0	2.88972	0	0	0	4.05292	0.821898
	834	TEMRA	L	0	3.03231	0	0.128563	0	0	0	0
	835	TEMRA	L	0	2.6823	0	0	0	0	0	0.452361
	836	TEMRA	L	0.0360113	1.68556	0	0	0	0	0	0
	837	TEMRA	L	0	0	1.78644	0.438901	0	0	1.24831	1.29612
	838	TEMRA	L	0	0	0	0	0	0	0	2.17843
	839	TEMRA	L	0	2.40363	0	0.373682	0	0	0	0
	840	TEMRA	L	0	0.605171	0	0	0	0	0	0
	841	TEMRA	L	0	0	0	0	0	0	0	0
	842	TEMRA	L	0	3.22092	0	0	0	0	0	0.79397
	843	TEMRA	L	0	1.96341	0	0.392793	0	0	0	0
	844	TEMRA	L	0	0.731482	0	0	0	0	0	0
	845	TEMRA	L	1.3601	0	0.573322	0	0	0	1.79739	0
	846	TEMRA	L	0	3.10827	0	0	0	0	0	0
	847	TEMRA	L	0	0	0	0	0	0	0	1.58513
	848	TEMRA	L	0.134842	0	0	0	0.192351	0	0	0
	849	TEMRA	L	2.17855	0	0	0.85011	0	0	3.64568	2.45438
	850	TEMRA	L	0	1.06464	0	0	0	0	0	0
	851	TEMRA	L	1.52698	0	1.11756	1.34262	0	0	0	0.747243
	852	TEMRA	L	0.468546	0	1.26086	1.09745	0	0.514329	3.81112	0.829341
	853	TEMRA	L	0	4.53962	0	0	0	0	0	1.53193
	854	TEMRA	L	0	2.48692	0	0	0	0	0	0
	855	TEMRA	L	0	3.22742	0	0	0	0	0	0
	856	TEMRA	L	0.572538	1.44806	3.29995	0	0	0	2.78307	0.0551906
	857	TEMRA	L	0	0	0	0	0	0	0	0.351287
	858	TEMRA	L	0	0	0	0	0	0	0	0.796559
	859	TEMRA	L	1.57604	0	0.46781	1.07178	0	0	4.2323	1.38816
	860	TEMRA	L	0	3.07962	0	1.04324	0	0	0	2.43779
	861	TEMRA	L	2.02074	0	0	0	0	1.68808	3.11463	0
	862	TEMRA	L	0	0	0	0	0	0	0	1.31693
	863	TEMRA	L	0	1.43599	0	0	0	0	0	0.251128
	864	TEMRA	L	2.03219	0	1.0602	0	1.79196	0	4.07432	0.395261
	865	TEMRA	L	0	0	0	0	0	0	0	1.44222
	866	TEMRA	L	2.07897	0	0	0.754817	0	0	4.71168	2.08611

## Sheet: Figure 5c
Figure 5c
	% TNF+IFN-g+ cells
		blood						liver
	TEM	7.86	34.6	33.3	29.3	31.2	39.5	45.8	77.1	64.5	71.7	69.5	84.9
	TEMRA	0.33	12.2	0.96	2.85	6.13	7.64	1.02	9.18	2.08	2.67	4.65	4.6
	KLRB1-KLRG1-GPR56-KLRF1-	72.8	40.5	55.6	55.2	50.3	53	29	10.3	23.1	12.8	13	24.3
	KLRB1+KLRG1-GPR56-KLRF1-	24	15.9	7.14	15.7	16.4	11.7	62.1	21.4	12.2	18.2	26.6	20.7
	KLRB1-KLRG1+GPR56-KLRF1-	0.8	3.7	6.52	1.25	0.79	3.99	2.8	6.6	27.3	12.3	4.49	11.2
	KLRB1+KLRG1+GPR56-KLRF1-	0.7	9	3.33	2.58	2.89	1.54	4.1	39	17.8	34.2	42.1	29.1
	KLRB1-KLRG1+GPR56+KLRF1-	0.2	7.8	12.5	5.11	0.61	12.6	0.4	7.8	9.8	4.81	0.96	7.25
	KLRB1+KLRG1+GPR56+KLRF1-	0.3	4.2	9.07	10.1	18.4	4.34	0.2	4.7	5.93	9.09	4.17	2.92
	KLRB1-KLRG1+GPR56+KLRF1+	0.2	4.1	2.54	2.4	0.32	2.02	0.1	0.4	0.19	0.1	0.11	0.27
	KLRB1+KLRG1+GPR56+KLRF1+	0.3	10.4	1.63	4.01	8.55	6.89	0.1	1.8	0.14	0.53	0.59	0.088

## Sheet: Figure 6a
Figure 6a
	TEM LD blood
		KLRB1-KLRG1-GPR56-KLRF1-	16.3	26.7	15.3	33.2	10.8	5.73	9.25	16.1	11.4	29.6
		KLRB1+KLRG1-GPR56-KLRF1-	16.9	18.3	10.7	49.4	13.2	2.82	8.05	8.44	8.75	7.5
		KLRB1-KLRG1+GPR56-KLRF1-	1.9	8.1	4.6	3.1	5.5	8.71	2.36	2.53	0.88	4.28
		KLRB1+KLRG1+GPR56-KLRF1-	7	23.7	16.1	5.2	18.5	7.41	6.47	2.3	6.48	2.47
		KLRB1-KLRG1+GPR56+KLRF1-	16.8	1.9	7.1	1.7	16.9	35.4	16.4	21.9	1.16	29.1
		KLRB1+KLRG1+GPR56+KLRF1-	17.9	1.4	22.6	3.6	10.7	26.4	33.2	23.7	47.1	10.8
		KLRB1-KLRG1+GPR56+KLRF1+	3.9	4.8	3.3	0.4	7.9	6.87	7.25	9.31	0.28	3.31
		KLRB1+KLRG1+GPR56+KLRF1+	2.1	5.2	14.3	1.7	9.2	4.01	9.89	7.78	21.5	7.97
		rest	17.2	9.9	6	1.7	7.3	2.65	7.13	7.94	2.45	4.97
	TEMRA LD blood
		KLRB1-KLRG1-GPR56-KLRF1-	0.9	5.2	0.8	3.2	0.2	4.8	5.04	0.54	1.33	1.09
		KLRB1+KLRG1-GPR56-KLRF1-	0.1	0.7	0.2	2.7	0.4	0.073	0.5	0.054	0.17	0
		KLRB1-KLRG1+GPR56-KLRF1-	0.9	5.2	0.8	3.2	0.2	2.69	0.46	0.46	0.44	1.09
		KLRB1+KLRG1+GPR56-KLRF1-	0.8	7.2	0.7	1.3	0.5	1.89	1.19	0.19	0.7	1.22
		KLRB1-KLRG1+GPR56+KLRF1-	34.2	6.8	8.1	7.8	15.8	43.2	8.62	1.25	3.67	13
		KLRB1+KLRG1+GPR56+KLRF1-	17.2	3	11.6	4.4	3.1	12	9.23	1.2	58.1	1.09
		KLRB1-KLRG1+GPR56+KLRF1+	10	16.4	18.1	35.3	11.2	16.3	7.73	9.2	3.74	9.09
		KLRB1+KLRG1+GPR56+KLRF1+	17.2	29.1	57.4	21.1	57.2	14.2	34.8	83.5	26.5	48.7
		rest	18.7	26.4	2.3	21	11.4	4.847	32.43	3.606	5.35	24.72
	TEM LD liver
		KLRB1-KLRG1-GPR56-KLRF1-	22	8.7	8.7	13	6.72	8.38	23.9
		KLRB1+KLRG1-GPR56-KLRF1-	67.5	22.6	22.6	10.1	17.2	28	20.3
		KLRB1-KLRG1+GPR56-KLRF1-	2.7	7.2	7.2	31.7	14.2	4.53	11
		KLRB1+KLRG1+GPR56-KLRF1-	5.4	43.6	43.6	19.9	40.3	48.5	29.8
		KLRB1-KLRG1+GPR56+KLRF1-	0.3	3	3	13.8	5.97	0.38	7.92
		KLRB1+KLRG1+GPR56+KLRF1-	0.2	3.2	3.2	7.78	9.7	4.07	2.71
		KLRB1-KLRG1+GPR56+KLRF1+	0.1	0.2	0.2	0.17	0	0.077	0.21
		KLRB1+KLRG1+GPR56+KLRF1+	0.1	0.3	0.3	0.13	0	0.61	0
		rest	1.7	11.2	11.2	3.42	5.91	5.453	4.16
	TEMRA LD liver
		KLRB1-KLRG1-GPR56-KLRF1-	3.2	0.8	0.8	2.11	0	3.45	0
		KLRB1+KLRG1-GPR56-KLRF1-	3.6	8.5	8.5	3.1	0	4.6	7.69
		KLRB1-KLRG1+GPR56-KLRF1-	35.9	2.7	2.7	21.2	40	13.8	21.2
		KLRB1+KLRG1+GPR56-KLRF1-	18.6	13.2	13.2	27.1	60	35.6	32.7
		KLRB1-KLRG1+GPR56+KLRF1-	21.4	12.3	12.3	14.7	0	10.3	9.62
		KLRB1+KLRG1+GPR56+KLRF1-	10	21.7	21.7	26.7	0	20.7	11.5
		KLRB1-KLRG1+GPR56+KLRF1+	4.1	2.4	2.4	0.72	0	1.15	1.92
		KLRB1+KLRG1+GPR56+KLRF1+	0.9	14.8	14.8	1.45	0	3.45	1.92
		rest	2.3	23.6	23.6	2.92	0	6.95	13.45

[truncated: 6 more sheets: Figure 6b, Figure 7e, Figure 7f, Suppl. figure 2a, Suppl. figure 3, Suppl. figure 4]
